# Supplementary material for: Adenovirus Infections in African Humans and Wild Non-Human Primates: Great Diversity and Cross-Species Transmission
Source: Viruses. 2020 Jun 18;12(6):657. doi: 10.3390/v12060657 (PMC7354429; doi:10.3390/v12060657)
Supplement: Supplementary file 1 [file viruses-12-00657-s001.zip]

Archive with 53 entries (41 files):
- viruses-803616-SI/
- viruses-803616-SI/Supp. material S1/
- viruses-803616-SI/Supp. material S1/S1/
- viruses-803616-SI/Supp. material S1/S1/.DS_Store
- viruses-803616-SI/Supp. material S1/S1/Output_scafoldbuilder_JN226747/
- viruses-803616-SI/Supp. material S1/S1/Output_scafoldbuilder_JN226747/.DS_Store
- viruses-803616-SI/Supp. material S1/S1/Output_scafoldbuilder_JN226747/Mbo24_Scaffold.fasta
- viruses-803616-SI/Supp. material S1/S1/Output_scafoldbuilder_JN226747/output_prefix.coords
- viruses-803616-SI/Supp. material S1/S1/Output_scafoldbuilder_JN226747/output_prefix_output.txt
- viruses-803616-SI/Supp. material S1/S1/Output_scafoldbuilder_JN226747/output_prefix_overlap_alignment/
- viruses-803616-SI/Supp. material S1/S1/Output_scafoldbuilder_JN226747/output_prefix_overlap_alignment/Alignment_lclQuery_54948_lclQuery_54971.fasta
- viruses-803616-SI/Supp. material S1/S1/Output_scafoldbuilder_JN226747/output_prefix_overlap_alignment/Alignment_lclQuery_54970_lclQuery_54963.fasta
- viruses-803616-SI/Supp. material S1/S1/Output_scafoldbuilder_JN226747/output_prefix_overlap_alignment/Alignment_lclQuery_54980_lclQuery_54950.fasta
- viruses-803616-SI/Supp. material S1/S1/Output_scafoldbuilder_JN226747/output_prefix_overlap_alignment/Overlap_lclQuery_54948_lclQuery_54971.fasta
- viruses-803616-SI/Supp. material S1/S1/Output_scafoldbuilder_JN226747/output_prefix_overlap_alignment/Overlap_lclQuery_54970_lclQuery_54963.fasta
- viruses-803616-SI/Supp. material S1/S1/Output_scafoldbuilder_JN226747/output_prefix_overlap_alignment/Overlap_lclQuery_54980_lclQuery_54950.fasta
- viruses-803616-SI/Supp. material S1/S1/Output_scafoldbuilder_JN226752/
- viruses-803616-SI/Supp. material S1/S1/Output_scafoldbuilder_JN226752/adeno25.fna
- viruses-803616-SI/Supp. material S1/S1/Output_scafoldbuilder_JN226752/MBO024.fna
- viruses-803616-SI/Supp. material S1/S1/Output_scafoldbuilder_JN226752/output_p.coords
- viruses-803616-SI/Supp. material S1/S1/Output_scafoldbuilder_JN226752/output_p_output.txt
- viruses-803616-SI/Supp. material S1/S1/Output_scafoldbuilder_JN226752/output_p_overlap_alignment/
- viruses-803616-SI/Supp. material S1/S1/Output_scafoldbuilder_JN226752/output_p_overlap_alignment/Alignment_lclQuery_54948_lclQuery_54971.fasta
- viruses-803616-SI/Supp. material S1/S1/Output_scafoldbuilder_JN226752/output_p_overlap_alignment/Alignment_lclQuery_54970_lclQuery_54963.fasta
- viruses-803616-SI/Supp. material S1/S1/Output_scafoldbuilder_JN226752/output_p_overlap_alignment/Alignment_lclQuery_54980_lclQuery_54950.fasta
- viruses-803616-SI/Supp. material S1/S1/Output_scafoldbuilder_JN226752/output_p_overlap_alignment/Overlap_lclQuery_54948_lclQuery_54971.fasta
- viruses-803616-SI/Supp. material S1/S1/Output_scafoldbuilder_JN226752/output_p_overlap_alignment/Overlap_lclQuery_54970_lclQuery_54963.fasta
- viruses-803616-SI/Supp. material S1/S1/Output_scafoldbuilder_JN226752/output_p_overlap_alignment/Overlap_lclQuery_54980_lclQuery_54950.fasta
- viruses-803616-SI/Supp. material S1/S1/Output_scafoldbuilder_JN226752/output_p_Scaffold.fasta
- viruses-803616-SI/Supp. material S1/__MACOSX/
- viruses-803616-SI/Supp. material S1/__MACOSX/S1/
- viruses-803616-SI/Supp. material S1/__MACOSX/S1/._.DS_Store
- viruses-803616-SI/Supp. material S1/__MACOSX/S1/Output_scafoldbuilder_JN226747/
- viruses-803616-SI/Supp. material S1/__MACOSX/S1/Output_scafoldbuilder_JN226747/._.DS_Store
- viruses-803616-SI/Supp. material S1/__MACOSX/S1/Output_scafoldbuilder_JN226747/._Mbo24_Scaffold.fasta
- viruses-803616-SI/Supp. material S1/__MACOSX/S1/Output_scafoldbuilder_JN226747/._output_prefix.coords
- viruses-803616-SI/Supp. material S1/__MACOSX/S1/Output_scafoldbuilder_JN226747/._output_prefix_output.txt
- viruses-803616-SI/Supp. material S1/__MACOSX/S1/Output_scafoldbuilder_JN226747/._output_prefix_overlap_alignment
- viruses-803616-SI/Supp. material S1/__MACOSX/S1/Output_scafoldbuilder_JN226747/output_prefix_overlap_alignment/
- viruses-803616-SI/Supp. material S1/__MACOSX/S1/Output_scafoldbuilder_JN226747/output_prefix_overlap_alignment/._Alignment_lclQuery_54948_lclQuery_54971.fasta
- viruses-803616-SI/Supp. material S1/__MACOSX/S1/Output_scafoldbuilder_JN226747/output_prefix_overlap_alignment/._Alignment_lclQuery_54970_lclQuery_54963.fasta
- viruses-803616-SI/Supp. material S1/__MACOSX/S1/Output_scafoldbuilder_JN226747/output_prefix_overlap_alignment/._Alignment_lclQuery_54980_lclQuery_54950.fasta
- viruses-803616-SI/Supp. material S1/__MACOSX/S1/Output_scafoldbuilder_JN226747/output_prefix_overlap_alignment/._Overlap_lclQuery_54948_lclQuery_54971.fasta
- viruses-803616-SI/Supp. material S1/__MACOSX/S1/Output_scafoldbuilder_JN226747/output_prefix_overlap_alignment/._Overlap_lclQuery_54970_lclQuery_54963.fasta
- viruses-803616-SI/Supp. material S1/__MACOSX/S1/Output_scafoldbuilder_JN226747/output_prefix_overlap_alignment/._Overlap_lclQuery_54980_lclQuery_54950.fasta
- viruses-803616-SI/Supp. material S1/__MACOSX/S1/Output_scafoldbuilder_JN226752/
- viruses-803616-SI/Supp. material S1/__MACOSX/S1/Output_scafoldbuilder_JN226752/._adeno25.fna
- viruses-803616-SI/Supp. material S1/__MACOSX/S1/Output_scafoldbuilder_JN226752/._MBO024.fna
- viruses-803616-SI/Supp. material S1/__MACOSX/S1/Output_scafoldbuilder_JN226752/._output_p.coords
- viruses-803616-SI/Supp. material S1/__MACOSX/S1/Output_scafoldbuilder_JN226752/._output_p_output.txt
- viruses-803616-SI/Supp. material S1/__MACOSX/S1/Output_scafoldbuilder_JN226752/._output_p_Scaffold.fasta
- viruses-803616-SI/Table S1.pdf
- viruses-803616-SI/Table S2..pdf
