# Supplementary material for: Adenovirus Infections in African Humans and Wild Non-Human Primates: Great Diversity and Cross-Species Transmission
Source: Viruses. 2020 Jun 18;12(6):657. doi: 10.3390/v12060657 (PMC7354429; doi:10.3390/v12060657)
Supplement: Supplementary file 1 [file viruses-12-00657-s001.zip › viruses-803616-SI/Supp. material S1/S1/Output_scafoldbuilder_JN226747/output_prefix.coords]

/Users/mamadoulaminetall/biuld/Human-adenovirus.fna /Users/mamadoulaminetall/biuld/MBO024.fna
NUCMER

    [S1]     [E1]  |     [S2]     [E2]  |  [LEN 1]  [LEN 2]  |  [% IDY]  | [TAGS]
=====================================================================================
   23493    28853  |     6826     1454  |     5361     5373  |    96.38  | JN226747.1	lcl|Query_54934
   29248    30309  |     1053        1  |     1062     1053  |    95.76  | JN226747.1	lcl|Query_54934
     183     3610  |     3468       52  |     3428     3417  |    94.78  | JN226747.1	lcl|Query_54943
      12      151  |     4793     4654  |      140      140  |    92.14  | JN226747.1	lcl|Query_54939
   30371    31229  |        3      852  |      859      850  |    96.27  | JN226747.1	lcl|Query_54939
   32093    35198  |     1686     4793  |     3106     3108  |    93.92  | JN226747.1	lcl|Query_54939
    5836     8359  |     2567       44  |     2524     2524  |    97.23  | JN226747.1	lcl|Query_54948
    3731     5833  |        1     2097  |     2103     2097  |    98.15  | JN226747.1	lcl|Query_54961
   20937    23417  |        1     2421  |     2481     2421  |    95.85  | JN226747.1	lcl|Query_54950
   11322    13115  |        1     1788  |     1794     1788  |    98.16  | JN226747.1	lcl|Query_54970
    8307    10079  |     1779        1  |     1773     1779  |    98.26  | JN226747.1	lcl|Query_54971
   19393    20961  |        4     1572  |     1569     1569  |    98.02  | JN226747.1	lcl|Query_54980
   13080    14372  |       14     1302  |     1293     1289  |    96.77  | JN226747.1	lcl|Query_54963
   14569    15138  |     1505     2074  |      570      570  |    98.77  | JN226747.1	lcl|Query_54963
   15470    16612  |     1137        1  |     1143     1137  |    97.29  | JN226747.1	lcl|Query_55016
   10143    10719  |      576        1  |      577      576  |    98.79  | JN226747.1	lcl|Query_56675
   16646    17133  |      488        1  |      488      488  |    99.39  | JN226747.1	lcl|Query_59128
   18119    18210  |     1242     1151  |       92       92  |    96.74  | JN226747.1	lcl|Query_55003
   18619    19001  |      730      348  |      383      383  |    91.64  | JN226747.1	lcl|Query_55003
   19114    19366  |      253        1  |      253      253  |    94.07  | JN226747.1	lcl|Query_55003
   17628    18049  |        1      422  |      422      422  |    99.29  | JN226747.1	lcl|Query_69319
   10831    11227  |      397        1  |      397      397  |    98.49  | JN226747.1	lcl|Query_75880
