# Supplementary material for: Adenovirus Infections in African Humans and Wild Non-Human Primates: Great Diversity and Cross-Species Transmission
Source: Viruses. 2020 Jun 18;12(6):657. doi: 10.3390/v12060657 (PMC7354429; doi:10.3390/v12060657)
Supplement: Supplementary file 1 [file viruses-12-00657-s001.zip › viruses-803616-SI/Supp. material S1/S1/Output_scafoldbuilder_JN226747/output_prefix_output.txt]

Scaffold_builder version 2.2 log file

Reference sequence: Human-adenovirus.fna


Final scaffolding:

#contig					5'ref					3'ref					5'contig					3'contig					length
lclQuery_54943					183					3661					3468					52					3417
lclQuery_54961					3731					5833					1					2097					2097
lclQuery_54948					5836					8402					2567					44					2524
lclQuery_54971					8307					10079					1779					1					1779
lclQuery_56675					10143					10719					576					1					576
lclQuery_75880					10831					11227					397					1					397
lclQuery_54970					11322					13115					1					1788					1788
lclQuery_54963					13067					15144					14					1302					1289
lclQuery_55016					15469					16612					1137					1					1137
lclQuery_59128					16646					17133					488					1					488
lclQuery_69319					17628					18049					1					422					422
lclQuery_55003					18107					19348					730					348					383
lclQuery_54980					19390					20961					4					1572					1569
lclQuery_54950					20937					23417					1					2421					2421
lclQuery_54934					23493					30306					6826					1454					5373
lclQuery_54939					30408					35199					1686					4793					3108

Contigs that were not mapped to the reference by Nucmer

Scaffolding statistics:
					Assembly	Scaffold
Total length	33649	35089
Number of sequences	16	1
Average length	2103.0	35089.0
Longest contig	6826	35089
N50	2567	35089
Non-overlapping contig pairs	-	12
Total length of gaps	-	1464
Longest gap	-	494
Shortest gap	-	2
Average gap size	-	122.0
Overlapping contig pairs (>=80% id)	-	1
Overlapping contig pairs (<80% id)	-	2
