# Supplementary material for: Adenovirus Infections in African Humans and Wild Non-Human Primates: Great Diversity and Cross-Species Transmission
Source: Viruses. 2020 Jun 18;12(6):657. doi: 10.3390/v12060657 (PMC7354429; doi:10.3390/v12060657)
Supplement: Supplementary file 1 [file viruses-12-00657-s001.zip › viruses-803616-SI/Supp. material S1/S1/Output_scafoldbuilder_JN226747/output_prefix_overlap_alignment/Alignment_lclQuery_54948_lclQuery_54971.fasta]

>lclQuery_54948
GGGCCGCCACCGTTGC-GCGGCT-CCGAAGCCGCGT--CGCGGAC-CCGC-CCCCCGCGCG-CCCGCGG-GGCTGT--GGCCCCCCCGCGGGGC-GGGG-GGC-G---CGAG
>lclQuery_54971
GGGCCACGACCGT-GCCGCG-CTTCAGAAGC-G-GTGTCGCGGACGC-GCTCCC--G-GCGGC-AGCGGCGG-T-TCCGGCCCC---GCGGG-CAGGGGCGGCAGAGGC-AC
