# Supplementary material for: Adenovirus Infections in African Humans and Wild Non-Human Primates: Great Diversity and Cross-Species Transmission
Source: Viruses. 2020 Jun 18;12(6):657. doi: 10.3390/v12060657 (PMC7354429; doi:10.3390/v12060657)
Supplement: Supplementary file 1 [file viruses-12-00657-s001.zip › viruses-803616-SI/Supp. material S1/S1/Output_scafoldbuilder_JN226747/output_prefix_overlap_alignment/Overlap_lclQuery_54970_lclQuery_54963.fasta]

>lclQuery_54970
ATGACCGCGCGCAACATGGAACCTAGCATGTACGCCGCCAACCGGCCGTTCATCAATAAGCTGATGGACTACCTGCACCGCGCGGCGGCCATGAACTCGGACTACTTTACCAATGCCATCCTGAACCCGCACTGGCTCCCGCCGCCGGGGTTCTACACGGGCGAGTACGACATGCCCGACCCCAACGACGGGTTCCTGTGGGACGACGTGGACAGCGCGGTGTTCTCGCCCGCCTTTCAAAAGAGACAGGAAGCTGTGCGCACGCCTAGCGTGGGCGCGGTGGGACGGAGCCACTTTCC
>lclQuery_54963
AAGCTGTGGCCAGGCCTGGCGGGGGCGCGGTGGGAGGGGGCCCCTTTCCTAGCTTGGGGAGTTTGCATAGCCTGCCGGGCTCGGTTAACAGCGGCAGGGTGAGCCGGCCGCGCTTGCTGGGCGAGGATGAGTACCTGAACGACTCGCTGCTGCAGCCGCCTCGGGCCAAGAACGCCATGGCCAATAACGGGATAGAGAGTCTGGTGGACAAACTGAACCGCTGGAAGACCTACGCTCAGGACCATAGGGACGCGCCCGCGCCGCGGCGACAGCGCCACGACCGGCAGCGGGGCCTGGTG
