# Supplementary material for: Adenovirus Infections in African Humans and Wild Non-Human Primates: Great Diversity and Cross-Species Transmission
Source: Viruses. 2020 Jun 18;12(6):657. doi: 10.3390/v12060657 (PMC7354429; doi:10.3390/v12060657)
Supplement: Supplementary file 1 [file viruses-12-00657-s001.zip › viruses-803616-SI/Supp. material S1/S1/Output_scafoldbuilder_JN226752/adeno25.fna]

>JN226752.1 Human adenovirus 25, complete genome
CATCATCAATAATATACCCCACAAAGTAAACAAAAGTTAATATGCAAATGAGCTTTTGAATTTAGGGTGG
GGTCGTCGCTGATTGGTCGAGAAACGGTGATGCAAATGACGTCACGACGCACGGCTAACGGTCGCCGCGG
AGGCGTGGCCTAGGCCGGAAGCAAGTCGCGGGGCTGATGACGTATAAAAAAGCGGACTTTAGACCCGGAA
ACGGCCGATTTTCCCGCGGCCACGCCCGGATATGAGGTAATTCTGGGCGGATGCAAGTGAAATTAGGTCA
TTTTGGCGCGAAAACTGAATGAGGAAGTGAAAAGCGAAAAATACCGGTCCCGCCCAGGGCGGAATATTTA
CCGAGGGCCGAGAGACTTTGACCGATTACGTGGGGGTTTCGATTGCGGTGTTTTTTTCGCGAATTTCCGC
GTCCGTGTCAAAGTCCGGTGTTTATGTCACAGATCAGCTGATCCACAGGGTATTTAAACCAGTCGAGCCC
GTCAAGAGGCCACTCTTGAGTGCCAGCGAGTAGAGATTTCTCTGAGCTCCGCTCCCAGAGTGTGAGAAAA
ATGAGACACCTGCGTCTCCTGCCTGGAACTGTGCCCTTGGACATGGCCGCATTATTGCTGGATGACTTTG
TGAGTACAGTATTGGAGGATGAACTGCAACCAACTCCGTTCGAGCTGGGGCCCACACTTCAGGACCTCTA
TGATCTGGAGGTAGATGCCCAGGAGGACGACCCGAACGAAGAGGCTGTGAATTTAATATTTCCAGAATCT
CTGATTCTTCAGGCTGACATAGCCAGCGAAGCTGTACCTACACCACTTCATACACCGACTCTGTCACCCA
TACCTGAATTGGAAGAGGAGGACGAACTAGACCTCCGGTGTTATGAGGAAGGTTTTCCTCCCAGCGATTC
AGAGGACGAACGGGGTGAGCAGAGTATGGCTATAATCTCAGACTATGCTTGTGTGGTTGTGGAAGAGCAT
TTTGTGTTGGACAATCCTGAGGTGCCTGGGCAAGGCTGTAGATCCTGCCAATATCACCGGGATCAGACCG
GAGACCAAAATGCTTCCTGTGCTCTGTGTTACATGAAAATGAGCTTCAGCTTTATTTACAGTAAGTGGAG
TGAATGTGAGAGAGGCTGAGTGCTTAACACATCACTGTGTGATGCTTGAACAGCTGTGCTAAGTGTGGTT
TATTTTGTTACTAGGTCCGGTGTCAGAGGATGAGTCATCACCCTCAGAAGAAGACCACCCGTCTCCCCCT
GATCTCACAGATGACACGCCCCTGCAAGTGATCAGACCCACCCCAGTCAGACTCAGTGGGGAGAGGCGAA
TGGCTGTTGACAAAATCGAGGACTTGTTGCAGGACATGGGTGGGGATGAACCTTTAGACCTGAGCTTGAA
ACGCCCCAGGAACTAGGCGCAGCTGTGCTGAGTCATGTGTAATAAAGTTGTACAATAAAAGTATATGTGA
CGCATGCAAGGTGTGGTTTATGACTCATGGGCGGGGCTTAGTCCTATATAAGTGGCAACACCTGGGCACT
CGGGCACAGACCTTCAGGGAGTTCCTGATGGATGTGTGGACTATCCTTGCAGACTTTAGCAAGACACGCC
GGCTTGTAGAGGATAGTTCAGACGGGTGCTCCGGGTTCTGGAGACACTGGTTTGGAACTCCTCTATCTCG
CCTGGTGTACACAGTTAAGAAGGATTATAAAGAGGAATTTGAAAATATTTTTGCTGACTGCTCTGGCCTG
CTAGATTCTCTGAATCTTGGCCACCAGTCCCTTTTCCAGGAAAGGGTACTCCACAGCCTTGATTTTTCCA
GTCCAGGGCGCACTACAGCCGGGGTTGCTTTTGTGGTTTTTCTGGTTGACAAATGGAGCCAGGACACCCA
ACTGAGCAGGGGATACATCCTGGACTTCGCAGCCATGCACCTGTGGAGGGCCTGGATCAGGCAGCGGGGA
CAGAGAATCTTGAACTACTGGCTTCTACAGCCAGCAGCTCCGGGTCTTCTTCGTCTACACAGACAAACAT
CCATGTTGGAGGAAGAAATGAGGCAGGCCATGGACGAGAACCCGAGGAGCGGCCTGGACCCTCCGTCGGA
AGAGGAGCTGGATTGAATCAGGTATCCAGCCTGTACCCAGAGCTTAGCAAGGTGCTGACATCCATGGCCA
GGGGAGTGAAGAGGGAGAGGAGCGATGGGGGCAATACCGGGATGATGACCGAGCTGACTGCCAGCCTGAT
GAATCGCAAGCGCCCAGAGCGCATTACCTGGCATGAGCTACAGATGGAGTGCAGGGATGAGATAGGCCTG
ATGCAGGATAAATATGGTCTGGAGCAGATAAAAACCCACTGGTTAAACCCAGATGAGGATTGGGAGGAGG
CCATTAAGAAATATGCCAAGATAGCCCTGCGCCCAGATTGCAAGTACAGGGTGACCAAGACGGTGAATAT
CAGACATGCCTGCTACATCTCGGGGAACGGGGCAGAGGTGGTCATCGATACCCTGGACAAGGCCGCCTTC
AGGTGTTGCATGATGGGAATGAGAGCCGGAGTGATGAATATGAATTCCATGATCTTCATGAACATGAAGT
TCAATGGAGAGAAGTTTAATGGAGTGATGTTCATGGCCAACAGCCACATGACCCTGCATGGCTGTAGTTT
CTTCGGCTTCAACAATATGTGCGCAGAGGTCTGGGGCGCTTCCAAGATCAGGGGATGTAAGTTTTATGGC
TGCTGGATGGGCGTGGTCGGAAGACCCAAGAGCGAGATGTCTGTGAAGCAGTGTGTGTTTGAGAAATGCT
ACCTGGGAGTTTCTACCGAGGGCAATGCTAGAGTGAGACATTGCTCTTCCCTGGAGACGGGCTGCTTCTG
CCTGGTGAAGGGTACAGCCTCTCTGAAGCATAATATGGTGAAGGGATGCACGGATGAGCGCATGTACAAC
ATGCTGACCTGCGACTCGGGAGTCTGTCATATCCTGAAAAACATCCATGTGACCTCCCACCCCAGAAAGA
AGTGGCCAGTGTTTGAGAATAACCTGCTGATCAAGTGCCATATGCACCTGGGCGCCAGAAGGGGCACCTT
CCAGCCGTACCAGTGCAACTTTAGTCAGACCAAGCTGCTGTTGGAGAACGATGCCTTCTCCAGGGTGAAC
CTGAACGGCATCTTTGACATGGATGTCTCGGTGTACAAGATCCTGAGATACGATGAGACCAAGTCCAGGG
TGCGCGCTTGCGAGTGCGGGGGCAGACACACCAGAATGCAACCAGTGGCCCTGGATGTGACCGAGGAGCT
GAGACCAGACCACCTGGTGATGGCCTGTACCGGGACCGAGTTCAGCTCCAGTGGGGAGGATACAGATTAG
AGGTAGGTTTGAGTAGTGGGCGTGGCTAAGGTGACTATAAAGGCGGGTGTCTTACGAGGGTCTTTTTGCT
TTTCTGCAGACATCATGAACGGGACTGGCGGGGCCTTCGAAGGGGGGCTTTTTAGCCCTTATTTGACAAC
CCGCCTGCCGGGATGGGCCGGAGTTCGTCAGAATGTGATGGGATCGACGGTGGATGGGCGCCCAGTGCTT
CCAGCAAATTCCTCGACCATGACCTACGCGACCGTGGGGAACTCGTCGCTCGACAGCACCGCCGCAGCCG
CGGCAGCCGCAGCCGCCATGACAGCGACGAGACTGGCCTCGAGCTACATGCCCAGCAGCGGTAGTAGCCC
CTCTGTGCCCAGTTCCATCATCGCCGAGGAGAAACTGCTGGCCCTGCTGGCCGAGCTGGAAGCCCTGAGC
CGCCAGCTGGCCGCCCTGACCCAGCAGGTGTCCGAGCTCCGCGAACAGCAGCAGCAGCAAAATAAATGAT
TCAATAAACACAGATTCTGATTCAAACAGCAAAGCATCTTTATTATTTATTTTTTCGCGCGCGGTAGGCC
CTGGTCCACCTCTCCCGATCATTGAGAGTGCGGTGGATTTTTTCCAGGACCCGGTAGAGGTGGGATTGGA
TGTTGAGGTACATGGGCATGAGCCCGTCCCGGGGGTGGAGGTAGCACCACTGCATGGCCTCGTGCTCTGG
GGTCGTGTTGTAGATGATCCAGTCATAGCAGGGGCGCTGGGCGTGGTGCTGGATGATGTCCTTGAGGAGG
AGACTGATGGCCACGGGGAGCCCCTTGGTGTAGGTGTTGGCAAAACGGTTGAGCTGGGAGGGATGCATGC
GGGGGGAGATGATGTGCAGTTTGGCCTGGATCTTGAGGTTGGCGATGTTGCCACCCAGATCCCGCCGGGG
GTTCATGTTGTGCAGGACCACCAGAACGGTGTAGCCCGTGCACTTGGGGAACTTGTCATGCAACTTGGAA
GGGAATGCGTGGAAGAATTTGGAGACGCCCTTGTGCCCGCCCAGGTTTTCCATGCACTCATCCATGATGA
TGGCAATGGGCCCGTGGGCTGCGGCTTTGGCAAAGACGTTTCTGGGGTCAGAGACATCGTAATTATGCTC
CTGGGTGAGATCATCATAAGACATTTTAATGAATTTGGGGCGGAGGGTGCCAGATTGGGGGACGATGGTT
CCCTCGGGCCCCGGGGCGAAGTTCCCCTCGCAGATCTGCATCTCCCAGGCTTTCATCTCGGAGGGGGGGA
TCATGTCCACCTGCGGGGCGATGAAAAAAACGGTTTCCGGGGCGGGGGTGATGAGCTGCGAGGAGAGCAG
GTTTCTCAACAGCTGGGACTTGCCGCACCCGGTCGGGCCGTAGATGACCCCGATGACGGGTTGCAGGTGG
TAGTTCAAGGACATGCAGCTGCCGTCGTCCCGGAGGAGGGGGGCCACCTCGTTGAGCATGTCTCTGACTT
GGAGGTTTTCCCGGACGAGCTCGCCGAGGAGGCGGTCCCCGCCCAGCGAGAGAAGCTCTTGCAGGGAAGC
AAAGTTTTTCAGGGGCTTGAGCCCGTCGGCCATGGGCATCTTGGCGAGGGTCTGCGAGAGGAGCTCCAGG
CGGTCCCAGAGCTCGGTGACGTGCTCTACGGCATCTCGATCCAGCAGACTTCCTCGTTTCGGGGGTTGGG
ACGACTGCGACTGTAGGGCACGAGACGATGGGCGTCCAGCGCGGCCAGCGTCATGTCCTTCCAGGGTCTC
AGGGTCCGCGTGAGGGTGGTCTCCGTCACGGTGAAGGGGTGGGCCCCGGGTTGGGCGCTTGCAAGGGTGC
GCTTGAGACTCATCCTGCTGGTGCTGAAACGGGCACGGTCTTCGCCCTGCGCGTCGGCGAGATAGCAGTT
GACCATGAGCTCGTAGTTGAGGGCCTCGGCGGCGTGGCCCTTGGCGCGGAGCTTGCCCTTGGAAGAGCGC
CCGCAGGCGGGACAGAGGAGGGATTGCAGGGCGTAGAGCTTGGGCGCAAGAAAGACGGACTCGGGGGCGA
AGGCGTCCGCTCCGCAGTGGGCGCAGACGGTCTCGCACTCGACTAGCCAGGTGAGCTCGGGCTGCTCGGG
GTCAAAAACCAGTTTTCCCCCGTTCTTTTTGATGCGCTTCTTACCTCGCGTCTCCATGAGTCTGTGTCCG
CGCTCGGTGACAAACAGGCTGTCTGTGTCCCCGTAGACGGACTTGATGGGCCTGTCCTGCAGGGGCGTCC
CGCGGTCCTCCTCGTAGAGAAACTCAGACCACTCTGAGACGAAGGCGCGCGTCCACGCCAAGACAAAGGA
GGCCACGTGCGAGGGGTAGCGGTCGTTGTCCACCAGGGGGTCCACCTTTTCCACCGTGTGCAGACACATG
TCCCCCTCCTCCGCATCCAAGAAGGTGATTGGCTTGTAGGTGTAGGCCACGTGACCGGGGGTCCCAGACG
GGGGGGTATAAAAGGGGGCGGGTCTGTGCTCGTCCTCACTCTCTTCCGCGTCGCTGTCCACGAGCGCCAG
CTGTTGGGGTAGGTATTCCCTCTCAAGAGCGGGCATGACCTCGGCACTCAGGTTGTCAGTTTCTAGAAAC
GAGGAGGATTTGATGTTGGCCTGCCCTGCCGCGATGCTTTTTAGGAGACTTTCATCCATCTGGTCAGAAA
AGACTATTTTTTTATTGTCAAGCTTGGTGGCGAAGGAGCCATAGAGGGCGTTTGAGAGAAGCTTGGCGAT
GGATCTCATGGTCTGATTTTTGTCACGGTCGGCGCGCTCCTTGGCCGCGATGTTGAGCTGGACATATTCG
CGCGCGACACACTTCCATTCGGGGAAGACGGTGGTGCGCTCGTCGGGCACGATCCTGACGCGCCAGCCGC
GGTTATGCAGGGTGACCAGGTCCACGCTGGTGGCCACCTCGCCGCGCAGGGGCTCGTTGGTCCAGCAGAG
TCTGCCGCCCTTGCGCGAGCAGAACGGGGGCAGCACATCAAGCAGATGCTCGTCAGGGGGGTCCGCATCG
ATGGTGAAGATGCCCGGACAGAGTTCCTTGTCAAAATAATCGATTTTTGAGGATGCATCGTCCAAGGCCA
TCTGCCACTCGCGGGCGGCCAGCGCTCGCTCGTAGGGGTTGAGGGGCGGACCCCAAGGCATGGGATGCGT
GAGGGCGGAGGCGTACATGCCGCAGATGTCATAGACATAGATGGGCTCCGAGAGGATGCCGATGTAGGTG
GGATAGCAGCGCCCCCCGCGGATGCTGGCGCGCACGTAGTCATACAACTCGTGCGAGGGGGCCAAGAAGG
CGGGGCCGAGATTGGTGCGCTGCGGCTGCTCGGCGCGGAAGACGATCTGGCGAAAGATGGCATGCGAGTT
GGAGGAGATGGTGGGTCGTTGGAAGATGTTAAAGTGGGCGTGGGGCAGGCGGACCGAGTCGCGGATGAAG
TGCGCGTAGGAGTCTTGCAGCTTGGCGACGAGCTCGGCGGTGACGAGGACGTCCATGGCGCAGTAGTCCA
GCGTTTCGCGGATGATGTCATAACTCGCCTCTCCTTTCTTCTCCCACAGCTCGCGGTTGAGGGCGTATTC
CTCGTCATCCTTCCAGTACTCCCGGAGCGGGAATCCTCGATCGTCCGCACGGTAAGAGCCCAGCATGTAG
AAATGGTTCACGGCCTTGTAGGGACAGCAGCCCTTCTCCACGGGGAGGGCGTAAGCTTGAGCGGCCTTGC
GGAGCGAGGTGTGCGTCAGGGCAAAGGTGTCCCTGACCATGACTTTCAAGAACTGGTACTTGAAATCCGA
GTCGTCGCAGCCGCCGTGCTCCCAGAGCTCGAAATCGGTGCGCTTCTTTGAGAGGGGGTTAGGCAGAGCG
AAAGTGACGTCATTGAAGAGAATCTTGCCTGCCCGCGGCATGAAATTGCGGGTGATGCGGAAAGGGCCCG
GGACGGAGGCTCGGTTGTTGATGACCTGGGCGGCGAGGACGATCTCGTCGAAGCCGTTGATGTTGTGCCC
GACGATGTAGAGTTCCATGAATCGCGGGCGGCCTTTGATGTGCGGCAGCTTTTTGAGCTCCTCGTAGGTG
AGGTCCTCGGGGCATTGCAGGCCGTGCTGCTCGAGCGCCCACTCCTGGAGATGTGGGTTGGCTTGCATGA
AGGAAGCCCAGAGCTCGCGGGCCATGAGGGTCTGGAGCTCGTCGCGAAAGAGGCGGAACTGCTGGCCCAC
GGCCATCTTTTCTGGGGTGACGCAGTAGAAGGTGAGGGGGTCCCGCTCCCAGCGATCCCAGCGTAAGCGC
ACGGCGAGATCGCGAGCGAGGGCGACCAGCTCGGGGTCCCCGGAGAATTTCATGACCAGCATGAAGGGGA
CGAGCTGCTTGCCGAAGGACCCCATCCAGGTGTAGGTTTCTACATCGTAGGTGACAAAGAGCCGCTCCGT
GCGAGGATGAGAGCCGATTGGGAAGAACTGGATTTCCTGCCACCAGTTGGACGAGTGGCTGTTGATGTGA
TGAAAGTAGAAATCCCGCCGGCGAACCGAGCACTCGTGCTGATGCTTGTAAAAGCGTCCGCAGTACTCGC
AGCGCTGCACGGGCTGTACCTCATCCACGAGATACACAGCGCGTCCCTTGAGGAGGAACTTCAGGAGTGG
CGGCCCTGGCTGGTGGTTTTCATGTTCGCCTGCGTGGGACTCACCCTGGGGCTCCTCGAGGACGGAGAGG
CTGACGAGCCCGCGCGGGAGCCAGGTCCAGATATCGGCGCGGCGGGGGCGGAGAGCGAAGACGAGGGCGC
GCAGTTGGGAGCTGTCCATGGTGTCGCGGAGATCCAGGTCCGGGGGCAGGGTTCTGAGGTTGACCTCGTA
GAGGCGGGTGAGGGCGTGCTTGAGATGCAGATGGTACTTGATTTCTACGGGTGAGTTGGTGGTCGTGTCC
ACGCATTGCATGAGCCCGTAGCTGCGCGGGGCCACGACCGTGCCGCGGTGCGCTTTTAGAAGCGGTGTCG
CGGACGCGCTCCCGGCGGCAGCGGCGGTTCCGGCCCCGCGGGCAGGGGCGGCAGAGGCACGTCGGCGTGG
CGCTCGGGCAGGTCCCGGTGCTGCGCCCTGAGAGCGCTGGCGTGCGCGACGACGCGGCGGTTGACATCCT
GGATCTGCCGCCTCTGCGTGAAGACCACTGGCCCCGTGACTTTGAACCTGAAAGACAGTTCAACAGAATC
AATTTCGGCGTCATTGACGGCGGCCTGACGCAGGATCTCTTGCACGTCGCCCGAGTTGTCCTGGTAGGCG
ATCTCGGACATGAACTGCTCGATCTCCTCCTCCTGGAGATCGCCGCGGCCCGCGCGCTCGACGGTGGCGG
CGAGGTCATTCGAGATGCGACCCATGAGCTGCGAGAAGGCGCCCAGGCCGCTCTCGTTCCAGACGCGGCT
GTAGACCACGTCCCCGTCGGCGTCGCGCGCGCGCATGACCACCTGCGCGAGGTTGAGCTCCACGTGCCGC
GCAAAGACGGCGTAGTTGCGCAGGCGCTGGAAGAGGTAGTTGAGGGTGGTGGCGATGTGCTCGGTGACGA
AGAAGTACATGATCCAGCGGCGCAGGGGCATCTCGCTGATGTCGCCGATGGCTTCCAGCCTTTCCATGGC
CTCGTAGAAGTCCACGGCGAAGTTGAAAAACTGGGCGTTGCGGGCCGAGACCGTGAGCTCGTCTTCCAGG
AGCCGGATGAGTTCGGCGATGGTGGCGCGCACCTCGCGCTCGAAATCCCCGGGGGCCTCCTCCTCTTCCT
CTTCTTCCATGACGACCTCTTCTTCTATTTCTTCCTCTGGGGGCGGTGGTGGTGGCGGGGGCCGACGACG
ACGGCGACGCACCGGGAGACGGTCGACGAAGCGCTCGATCATCTCCCCGCGGCGGCGACGCATGGTTTCG
GTGACGGCGCGACCCCGTTCGCGAGGACGCAGCGTGAAGACGCCGCCGGTCATCTCCCGGTAATGGGGCG
GGTCCCCATTGGGCAGCGATAGGGCGCTGACGATGCATCTTATCAATTGCGGTGTAGGGGACGTGAGCGC
GTCGAGATCGACCGGATCGGAGAATCTTTCGAGGAAAGCGTCTAGCCAATCGCAGTCGCAAGGTAAGCTC
AAACACGTAGCAGCCCTGCGGACGCTGTTAGAATTGCGGTTGCTGATGATGTAATTGAAGTAGGCGTTTT
TGAGGCGGCGGATGGTGGCGAGGAGGACCAGGTCCTTGGGTCCAGCTTGCTGGATGCGGAGCCGCTCGGC
CATGCCCCAGGCCTGGCCCTGACACCGGCTCAGGTTCTTGTAGTAGTCATGCATGAGCCTCTCAATGTCA
TCACTGGCTGAGGCGGAGTCTTCCATGCGGGTGACCCCGACGCCCCTGAGCGGCTGTACGAGCGCCAGGT
CGGCGACGACGCGCTCGGCGAGGATGGCCTGTTGCACGCGGGTGAGGGTGTCCTGGAAGTCGTCCATGTC
GACGAAGCGGTGATAGGCCCCGGTGTTGATGGTGTAGGTGCAGTTGGCCATGAGCGACCAGTTGACGGTC
TGCAGGCCGGGCTGCACGACCTCGGAGTACCTGAGCCGCGAGAAGGCGCGCGAGTCGAAGACGTAGTCGT
TGCAGGTGCGCACGAGGTACTGGTATCCGACTAGGAAGTGCGGCGGCGGCTGGCGGTAGAGCGGCCAGCG
CTGGGTGGCCGGCGCGCCCGGGGCCAGGTCCTCGAGCATGAGGCGGTGGTAGCCGTAGAGGTAGCGGGAC
ATCCAGGTGATGCCGGCGGCGGTGGTGGAGGCGCGCGGGAACTCGCGGACGCGGTTCCAGATGTTGCGCA
GCGGCAGGAAATAGTCCATGGTCGGCACGGTCTGGCCGGTGAGACGCGCGCAGTCATTGACGCTCTAGAG
GCAAAAACGAAAGCGGTTGAGCGGGCTCTTCCTCCGTAGCCTGGCGGAACGCAAACGGGTTAGGCCGCGT
GTGTACCCCGGTTCGAGTCCCCTCGAATCAGGCTGGAGCCGCGACTAACGTGGTATTGGCACTCCCGTCT
CGACCCGAGCCCGATAGCCGCCAGGATACGGCGGAGAGCCCTTTTTGCCGGCCGAGTGGGGTCGCTAGAC
TTGAAAGCGGTCGAAAACCCCGCCGGGTAGTGGCTCGCGCCCGTAGTCTGGAGAAGCATCGCCAGGGTTG
AGTCGCGGCAGAACCCGGTTCGAGGACGGCCGCGGCGAGCGGGACTTGGTCACCCCGCCGATATAAAGAC
CCACAGCCAGCCGACTTCTCCAGTTACGGGAGCGAGCCCCCTTTTTTCTTTTTGCCAGATGCATCCCGTC
CTGCGCCAAATGCGTCCCACCCCCCCGGCGACCACCGCGACCGCGGCCGTAGCAGGCGCCGGCGCTAGCC
AGCCACCACAGACAGAGATGGACTTGGAAGAGGGCGAAGGGCTGGCAAGACTGGGGGCGCCGTCCCCGGA
GCGACATCCCCGCGTGCAGCTGCAGAAGGACGTGCGCCCGGCGTACGTGCCTACGCAGAACCTGTTCAGG
GACCGCAGCGGGGAGGAGCCCGAGGAGATGCGCGACTGCCGGTTTCGGGCGGGCAGGGAGCTGCGCGAGG
GCCTGGACCGCCAGCGCGTGCTGCGCGACGAGGATTTCGAGCCGAACGAGCAGACGGGGATCAGCCCCGC
ACGCGCGCACGTGGCGGCAGCCAACCTGGTGACGGCCTACGAGCAGACGGTGAAGCAGGAGCGCAACTTC
CAAAAGAGTTTCAACAACCACGTGCGCACGCTGATCGCGCGCGAGGAGGTGGCCCTGGGCCTGATGCACC
TGTGGGACCTGGCGGAGGCCATCGTGCAGAACCCGGACAGCAAGCCTCTGACGGCGCAGCTGTTCCTGGT
GGTGCAGCACAGCAGGGACAACGAGGCGTTCAGGGAGGCGCTGCTGAACATCGCCGAGCCCGAGGGTCGC
TGGCTGCTGGAGCTGATCAACATCTTGCAGAGCATCGTAGTGCAGGAGCGCAGCTTGAGCCTGGCCGAGA
AGGTGGCGGCGATCAACTACTCGGTGTTGAGCCTGGGCAAGTTTTACGCGCGCAAGATTTACAAGACGCC
GTACGTGCCCATAGACAAGGAGGTGAAGATAGACAGCTTTTACATGCGCATGGCGCTCAAGGTGCTGACG
CTGAGCGACGACCTTGGCGTGTACCGCAACGACCGCATCCACAAGGCCGTGAGCACGAGCCGGCGGCGCG
AGCTGAGCGACCGCGAGCTGATGCTGAGTCTGCGCCGGGCGCTGGTAGGGGGCGCCGCCGGCGGCGAGGA
GTCCTACTTCGACATGGGTGCGGACCTGCATTGGCAGCCGAGCCGGCGCGCCTTGGAGGCCGCCTACGGT
TCAGAGGACTTGGATGAGGAAGAGGAAGAGGAGGAGGATGCACCCGCTGCGGGGTACTGACGCCTCCGTG
ATGTGTTTTTAGATGTCCCAGCAAGCCCCGGACCCCGCCATAAGGGCGGCGCTGCAAAGCCAGCCGTCCG
GTCTAGCATCGGACGACTGGGAGGCCGCGATGCAACGCATCATGGCCCTGACGACCCGCAACCCCGAGTC
CTTTAGACAACAGCCGCAGGCCAACAGACTCTCGGCCATTCTGGAGGCGGTGGTCCCCTCTCGGACCAAC
CCCACGCACGAGAAGGTGCTGGCGATCGTGAACGCGCTGGCGGAGAACAAGGCCATCCGTCCCGACGAGG
CCGGGCTGGTGTACAACGCCCTGCTGGAGCGCGTGGGCCGCTACAACAGCACGAACGTGCAGTCCAACCT
GGACCGGCTGGTGACGGACGTGCGCGAGGCCGTGGCGCAGCGCGAGCGGTTCAAGAACGAGGGCCTGGGC
TCGCTGGTGGCGCTGAACGCCTTCCTGGCGACGCAGCCGGCGAACGTGCCGCGCGGGCAGGACGATTACA
CCAACTTTATCAGCGCGCTGCGGCTGATGGTGACCGAGGTTCCCCAGAGCGAGGTGTACCAGTCGGGCCC
GGACTACTTTTTCCAGACGAGCCGGCAGGGCCTGCAGACGGTGAACCTGAGCCAGGCTTTCAAGAACCTG
CGCGGGCTGTGGGGCGTGCAGGCGCCCGTGGGCGACCGGTCGACGGTGAGCAGCTTGCTGACGCCCAACT
CGCGACTGCTGCTGCTGCTGATCGCGCCCTTCACCGACAGCGGCAGCGTGAACCGCAACTCGTACCTGGG
CCACCTGCTGACGCTGTACCGCGAGGCCATAGGCCAGGCGCAGGTGGACGAGCAGACCTTCCAGGAGATC
ACGAGCGTGAGCCGCGCGCTGGGGCAGAACGACACCGACAGTCTGAGGGCCACCCTGAACTTTTTGCTGA
CCAATAGACAGCAGAAGATCCCGGCGCAGTACGCACTGTCGGCCGAGGAGGAAAGGATCCTGAGATATGT
GCAGCAGAGCGTAGGGCTATTTCTGATGCAGGAGGGTGCCACCCCCAGTGCCGCGCTGGACATGACCGCG
CGCAACATGGAACCTAGCATGTACGCTGCCAACCGGCCGTTCATCAATAAGCTGATGGACTACCTGCACC
GCGCGGCGGCCATGAACACGGACTACTTTACCAACGCCATATTGAACCCGCACTGGCTCCCGCCGCCGGG
GTTCTACACGGGCGAGTACGACATGCCCGACCCCAACGACGGGTTCCTGTGGGACGACGTGGACAGCGCG
GTGTTCTCGCCGGCCTTTCAAAAGCGCCAGGAGGCGCCGCCGAGCGAGGGCGCGGTGGGCCGCAGCCCAT
TTCCTAGCTTAGGGAGTTTGCATAGCTTGCCGGGCTCGGTGAACAGCGGCAGGGTGAGCCGGCCGCGCTT
GCTGGGCGAGGACGAGTACCTGAACGACTCGCTGCTGCAGCCGCCGCGGGTCAAGAACGCCATGGCCAAT
AACGGGATAGAGAGTCTGGTGGACAAACTGAACCGCTGGAAGACCTACGCTCAGGACCATAGGGACGCGC
CCGCGCCGCGGCGACAGCGCCACGACCGGCAGCGGGGCCTGGTGTGGGACGACGAGGACTCGGCCGACGA
TAGCAGCGTGTTGGACTTGGGCGGGAGCGGTGGGGCCAACCCGTTCGCGCATCTGCAGCCCAAACTGGGG
CGGCGGATGTTTTGAATGAAATAAAACTCACCAAGGCCATAGCGTGCGTTCTCTTCCTTGTTAGAGATGA
GGCGCGCGGTGGTGTCTTCCTCTCCTCCTCCCTCGTACGAGAGCGTGATGGCGCAGGCGACCCTGGAGGT
TCCGTTTGTGCCTCCGCGGTATATGGCTCCTACGGAGGGCAGAAACAGCATTCGTTACTCGGAGCTGGCT
CCGCAGTACGACACCACTCGCGTGTACTTGGTGGACAACAAGTCGGCGGACATCGCTTCCCTGAACTACC
AAAACGACCACAGCAACTTCCTGACCACGGTGGTGCAGAACAACGATTTCACCCCCGCCGAGGCCAGCAC
GCAGACGATAAATTTTGACGAGCGGTCGCGGTGGGGCGGTGATCTGAAGACGATTCTGCACACCAACATG
CCCAATGTGAACGAGTACATGTTCACCAGCAAGTTTAAGGCGCGGGTGATGGTGGCTAGAAAGCACCCAG
AGAATGTAGACAAAACAGATTTGAGTCAGGATAAGCTTGAATATGAATGGTTTGAGTTTACCCTGCCCGA
GGGCAACTTTTCCGAGACCATGACCATAGACCTGATGAACAACGCCATCTTGGAAAACTACTTGCAAGTG
GGGCGGCAAAATGGCGTGCTGGAGAGCGATATCGGAGTCAAGTTTGACAGCAGGAATTTCAAGCTGGGCT
GGGACCCGGTGACCAAGCTGGTGATGCCAGGGGTCTACACCTACGAGGCCTTTCACCCGGACGTGGTGCT
GCTGCCGGGCTGCGGGGTGGACTTCACAGAGAGCCGCCTGAGCAACCTCCTGGGCATTCGCAAGAAGCAA
CCTTTCCAAGAGGGCTTCAGAATCATGTATGAGGATCTAGAAGGGGGTAACATCCCCGCTCTCCTGGATA
CCAAAAAATATCTGGATAGCAAGAAGGAACTTGAGGATGCTGCCAAGGAAGCTGCAAAGCAACAGGGAGA
TGGTGCTGTCACTAGAGGCGATACCCACCTCACTGTAGCTCAAGAAAAAGCAGCTGAAAAGGAGCTAGTG
ATCGTACCAATTGAAAAGGATGAGAGCAACAGAAGTTACAACCTGATCAAGGACACCCATGACACCATGT
ACCGAAGCTGGTACCTGTCCTATACCTACGGGGACCCCGAGAAGGGGGTGCAGTCGTGGACGCTGCTCAC
CACTCCGGACGTCACCTGCGGCGCGGAGCAAGTCTACTGGTCGCTGCCGGACCTCATGCAAGACCCCGTC
ACCTTCCGCTCCACCCAGCAAGTCAGCAACTACCCCGTGGTCGGCGCCGAGCTCATGCCCTTCCGCGCCA
AGAGCTTTTACAACGACCTCGCCGTCTACTCCCAGCTCATCCGCAGCTACACCTCCCTCACCCACGTCTT
CAACCGCTTCCCCGACAACCAGATCCTCTGCCGCCCGCCCGCGCCCACTATCACCACCGTCAGTGAAAAC
GTGCCTGCTCTCACAGATCACGGGACGCTACCGCTGCGCAGCAGTATCCGCGGAGTCCAGCGAGTGACCG
TCACTGACGCCCGTCGCCGCACCTGTCCCTACGTCTACAAGGCCCTGGGCATAGTCGCGCCGCGTGTGCT
TTCCAGTCGCACCTTCTAAAAAAATGTCTATTCTCATCTCGCCCAGCAATAACACCGGCTGGGGTATTAC
TAGGCCCAGCACCATGTACGGAGGAGCCAAGAAACGCTCCCAGCAGCACCCCGTCCGCGTCCGCGGCCAC
TTTCGCGCTCCCTGGGGAGCTTACAAGCGGGGGCGGACTCCCGCTGCCGCCGTGCGCACCACCGTCGACG
ACGTCATCGACTCGGTGGTCGCCGACGCGCGCAACTACACCCCCGCCCCCTCCACCGTGGACGCGGTCAT
CGACAGCGTGGTGGCCGACGCGCGCGACTATGCCAGACGCAAGAGCCGGCGGCGACGGATCGCCAGGCGC
CACAGGAGCACGCCCGCCATGCGCGCCGCCCGAGCTCTGCTGCGCCGCGCCAGACGCACGGGCCGCCGGG
CCATGATGCGAGCCGCGCGCCGCGCCGCCACTGCACCCCCCGCAGGCAGGACTCGCAGACGAGCGGCCGC
CGCCGCCGCCGCGGCCATCTCTAGCATGACCAGACCCAGGCGCGGAAACGTGTACTGGGTGCGCGACTCC
GTCACGGGCGTGCGCGTGCCCGTGCGCACCCGTCCTCCTCGTCCCTGATCTAATGCTTGTGTCCTCCCCC
GCAAGCGACGATGTCAAAGCGCAAAATCAAGGAGGAGATGCTCCAGGTCGTCGCCCCGGAGATTTACGGA
CCACCCCAGGCGGACCAGAAACCCCGCAAAATCAAGCGGGTTAAAAAAAAGGATGAGGTGGACGAGGGGG
CAGTAGAGTTTGTGCGCGAGTTCGCTCCGCGGCGGCGCGTAAATTGGAAGGGGCGCAGGGTGCAGCGCGT
GTTGCGGCCCGGCACGGCGGTGGTGTTCACGCCCGGCGAGCGGTCCTCGGTCAGGAGCAAGCGTAGCTAT
GACGAGGTGTACGGCGACGACGACATCCTGGACCAGGCGGCGGAGCGGGCGGGCGAGTTCGCCTACGGGA
AGCGGTCGCGCGAAGAGGAGCTGATCTCGCTGCCGCTGGACGAAAGCAACCCCACGCCGAGCCTGAAGCC
CGTGACCCTGCAGCAGGTGCTGCCCCAGGCGGTGCTGCTGCCGAGCCGCGGGGTCAAGCGCGAGGGCGAG
AGCATGTACCCGACCATGCAGATCATGGTGCCAAAGCGCCGGCGCGTGGAGGACGTGCTGGACACCGTGA
AAATGGATGTGGAGCCCGAGGTCAAGGTGCGCCCCATCAAGCAGGTGGCGCCGGGCCTGGGCGTGCAAAC
CGTGGACATTCAGATCCCCACCGACATGGATGTCGACAAAAAACCCTCGACCAGCATCGAGGTGCAGACC
GACCCCTGGCTCCCAGCCTCCACCGCCACCGCCTCCACTTCTACCGCCGCTACGGCCACCGAGCCTCCCA
GGAGGCGAAGATGGGGCGCCGCCAGCCGGCTGATGCCCAACTACGTGTTGCATCCTTCCATCATCCCGAC
GCCGGGCTACCGCGGCACCCGGTACTACGCCAGCCGCAGGCGCCCAGCCAGCAAACGCCGCCGCCGCACC
GCCACCCGCCGCCGTCTGGCCCCCGCCCGCGTGCGCCGCGTGACCACGCGCCGGGGCCGCTCGCTCGTTC
TGCCCACCGTGCGCTACCACCCCAGCATCCTTTAATCCGTGTGCTGTGATACTGTTGCAGAGAGATGGCT
CTCACTTGCCGCCTGCGCATCCCCGTCCCGAATTACCGAGGAAGATCCCGCCGCAGGAGAGGCATGGCAG
GCAGCGGCCTGAACCGCCGCCGGCGGCGGGCCATGCGCAGGCGCCTGAGTGGCGGCTTTCTGCCCGCGCT
CATCCCCATAATCGCCGCGGCCATCGGCACGATCCCGGGCATAGCTTCCGTTGCGCTGCAGGCGTCGCAG
CGCCGTTGATGTGCGAATAAAACCTCTTTAGACTCTGACACACCTGGTCCTGTATATTTTTAGAATGGAA
GACATCAATTTTGCGTCCCTGGCTCCGCGGCACGGCACGCGGCCGTTCATGGGCACCTGGAACGAGATCG
GCACCAGCCAGCTGAACGGGGGCGCCTTCAATTGGAGCAGTGTCTGGAGCGGGCTTAAAAATTTCGGCTC
GACGCTCCGGACCTATGGGAACAAGGCCTGGAATAGTAGCACGGGGCAGTTGTTAAGGGAAAAGCTCAAA
GACCAGAACTTCCAGCAGAAGGTGGTGGACGGCCTGGCCTCGGGCATTAACGGGGTGGTGGACATCGCGA
ACCAGGCCGTGCAGCGCGAGATAAACAGCCGCCTGGACCCGCGACCGCCCACGGTGGTGGAGATGGAAGA
TGCAACTCCTCCGCCGCCCAAAGGCGAGAAGCGGCCGCGGCCCGACGCGGAGGAGACGATCCTGCAGGTG
GACGAGCCGCCCTCGTACGAGGAGGCCGTGAAGGCCGGCATGCCCACCACGCGCATCATCGCGCCGCTGG
CCACGGGTGTAATGAAACCCGCCACCCTTGACCTGCCTCCACCACCCACGCCCGCTCCACCGAAGGCAGC
TCCGGTCGTGCAGGCCCCCCGGTCGGCGACCGCCGTGCGCCGCGTCCCCGCCCGCCGCCAGGCCCAGAAC
TGGCAGAGCACGCTGCACAGTATCGTGGGCCTGGGAGTGAAAAGTCTGAAGCGCCGCCGATGCTATTGAG
AGAGAGGAAAGAGGACACTAAAGGGAGAGCTTAACTTGTATGTGCCTTACCGCCAGAGAACGCGCGAAGA
TGGCCACCCCATCGATGATGCCGCAGTGGGCGTACATGCACATCGCCGGGCAGGACGCCTCGGAGTACCT
GAGCCCGGGTCTGGTGCAGTTTGCCCGCGCCACCGACACGTACTTCAGCCTGGGCAACAAGTTTAGGAAC
CCCACGGTGGCTCCCACCCACGATGTGACCACGGACCGGTCCCAGCGTCTGACGCTGCGCTTCGTGCCCG
TGGATCGCGAGGACACCACGTACTCGTACAAGGCGCGCTTCACTCTGGCCGTGGGCGACAACCGGGTGCT
AGACATGGCCAGCACTTACTTTGACATCCGCGGCGTCCTGGACCGCGGTCCCAGCTTCAAACCCTACTCG
GGCACAGCTTACAACAGCCTGGCCCCCAAGGGCGCTCCCAATTCCAGTCAGTGGGAAGAAAAAAAGAGTG
GAGCCGGAAATCAAACCGAAACTCATACGTTTGGCGTTGCTCCCATGGGCGGAACTAACATCACAATTAG
CGGTTTGCAAATTGGAACTGAGGAAGAAGATGGAAATCCTACAAAGGAGATTTTTGCAGATAAAACATTC
CAGCCTGAACCTCAAATAGGAGAAGAAAACTGGCAGGACACTGAGAATTTTTATGGCGGTAGAGCTCTTA
AGAAAGACACCAAAATGAAACCTTGCTATGGCTCTTTTGCCAGACCTACTAACGAAAAGGGAGGTCAAGC
TAAGTTAAAACTTGACGCCCAAGGTCAGTCAACTAAAGATTATGACATTGACCTGGCTTTCTTTGACTCA
CCTGGAGGAAATACAACAGCTGGTGGTCAAGAAGAGCTTAAAGCAGACATTGTCATGTACACTGAGAATG
CTTATCTGGAAACACCAGATACCCATGTAGTTTACAAGCCAGGAACCTCTGATGACAGTTCTGCCGCCAA
CTTGGTTCAGCAATCCATGCCCAACAGACCCAACTACATTGGCTTCAGAGACAACTTTGTGGGTCTCATG
TATTACAACAGCACTGGCAACATGGGTGTGCTGGCTGGTCAGGCCTCTCAGTTGAATGCCGTGGTCGACT
TACAAGACAGAAACACCGAGCTGTCTTACCAGCTCTTGCTAGATTCTCTGGGCGACAGAACCAGGTACTT
TAGCATGTGGAACTCTGCGGTGGACAGCTATGATCCCGACGTCAGGATCATTGAAAATCACGGTGTGGAA
GATGAACTTCCAAACTATTGCTTCCCATTGGATGGCTCTGGCACTAATTCAGCTTATCAAGGTGTTAAAG
TTAAAAATGGGGAAGATGGTGATATTGAGAGCGAATGGGAAAAAGACACCAATGTCGCAGCTCGTAACCA
ACTGTGCAAGGGTAACATCTTTGCCATGGAGATCAACCTCCAGGCCAACCTGTGGAAGAGTTTTCTGTAC
TCGAACGTGGCCCTGTACCTGCCCGACTCATACAAGTACACGCCGGCCAACGTCAAGCTGCCCACCAACA
CCAACACCTACGAGTACATGAACGGCCGCGTGGTAGCCCCCTCACTGGTGGACGCCTACGTCAACATCGG
CGCCCGCTGGTCGCTGGACCCCATGGACAACGTCAACCCCTTCAACCACCACCGCAATGCGGGCCTGCGC
TACCGCTCCATGCTTCTGGGCAACGGCCGCTACGTGCCCTTCCACATCCAAGTGCCCCAAAAGTTCTTTG
CCATCAAGAACCTGCTCCTGCTCCCCGGCTCCTACACCTACGAGTGGAACTTCCGCAAGGACGTCAACAT
GATCCTGCAGAGTTCCCTCGGAAACGACCTGCGCGTCGACGGCGCCTCCGTCCGCTTCGACAGCATCAAC
CTCTACGCCACCTTCTTCCCCATGGCGCACAACACCGCCTCCACCCTGGAAGCCATGCTGCGCAACGACA
CCAACGACCAGTCCTTCAACGACTACCTCTCGGCCGCCAACATGCTCTACCCCATCCCGGCCAAGGCCAC
CAACGTGCCCATCTCCATCCCCTCGCGCAACTGGGCCGCCTTCCGCGGCTGGAGTTTCACCCGGCTCAAG
ACCAAGGAAACTCCCTCCCTCGGCTCGGGTTTCGACCCCTACTTTGTCTACTCGGGCTCCATCCCCTACC
TCGACGGGACCTTCTACCTCAACCACACCTTCAAGAAGGTTTCCATCATGTTCGACTCCTCGGTCAGCTG
GCCCGGCAACGACCGGCTGCTCACGCCGAACGAGTTCGAGATCAAGCGCAGCGTCGACGGGGAGGGCTAC
AACGTGGCCCAATGCAACATGACCAAGGACTGGTTCCTCGTCCAGATGCTCTCCCACTACAACATCGGCT
ACCAGGGCTTCCACGTGCCCGAGGGCTACAAGGACCGCATGTACTCCTTCTTCCGCAACTTCCAGCCCAT
GAGCAGGCAGGTGGTCGATGAGATCAACTACAAGGACTACAAGGCCGTCACCCTGCCCTTCCAGCACAAC
AACTCGGGCTTCACCGGCTACCTTGCACCCACCATGCGTCAGGGGCAGCCCTACCCCGCCAACTTCCCCT
ACCCGCTCATCGGCTCCACCGCAGTCCCCTCCGTCACCCAGAAAAAGTTCCTCTGCGACAGGGTCATGTG
GCGCATCCCCTTCTCCAGCAACTTCATGTCCATGGGCGCCCTCACCGACCTGGGTCAGAACATGCTCTAC
GCCAACTCGGCCCACGCGCTCGACATGACTTTCGAGGTGGACCCCATGGATGAGCCCACCCTCCTCTATC
TTCTCTTCGAAGTTTTCGACGTGGTCAGAGTGCACCAGCCGCACCGCGGCGTCATCGAGGCCGTCTACCT
GCGCACACCCTTCTCCGCCGGCAACGCCACCACCTAAGCATGAGCGGCTCCAGCGAACGAGAGCTCGCGG
CCATCGTGCGCGACCTGGGCTGCGGGCCCTACTTTTTGGGCACCCACGACAAGCGCTTCCCGGGCTTCCT
CGCCGGCGACAAGCTGGCCTGTGCCATCGTCAACACGGCCGGCCGCGAGACCGGAGGCGTGCACTGGCTC
GCCTTCGGCTGGAACCCGCGCTCGCGCACCTGCTACATGTTCGACCCATTTGGGTTCTCGGACCGCCGGC
TCAAGCAGATTTACAGCTTCGAGTACGAGGCTATGCTGCGCCGCAGTGCCCTGGCTTCCTCGCCCGACCG
CTGTCTCAGCCTCGAACAGTCCACCCAGACCGTGCAGGGGCCCGACTCCGCCGCCTGCGGACTTTTCTGT
TGCATGTTCTTGCATGCCTTCGTGCACTGGCCCGACCGACCCATGGACGGAAACCCCACCATGAACTTGC
TTACGGGGGTGCCCAACGGCATGCTACAATCGCCACAGGTGCTGCCCACCCTCCGGCGAAACCAGGAGGA
ACTCTACCGCTTCCTCGCGCGCCACTCCCCTTACTTTCGATCCCACCGCGCCGCCATCGAACACGCCACC
GCTTTTGACAAAATGAAACAACTGCGTGTATCTCAATAAACAGCACTTTTATTTTACATGCACTGGAGTA
TATGCAAGTTATTTAAAAGTCGAAGGGGTTCTCGCGCTCGTCGTTGTGCGCCGCGCTGGGGAGGGCCACG
TTGCGGTACTGGAACTTGGGCTGCCACTTGAACTCGGGGATCACCAGTTTGGGAACCGGAATCTCGGGGA
AGGTCTCGCTCCACATGCGCCGGCTCATCTGCAGGGCGCCCAATATGTCAGGCGCGGATATCTTGAAATC
GCAGTTGGGACCGGTGCTCTGCGCGCGCGAGTTGCGGTACACGGGGTTGCAGCACTGGAACACCATCAGA
CTGGGGTGCTTCACACTGGCCAGCACGCTCTTGTCGCTGATCTGATCCTTGTCCAGGTCCTCGGCGTTGC
TCAGGCCGAACGGGGTCATCTTGCACAGCTGGCGGCCCAAGAAGGGCACGCTCTGAGGCTTGTGGTTACA
CTCGCAGTGAACGGGCATTAGCATCATCCCCGCGCCGCGCTGCATATTCGGGTAGAGGGCCTTGACAAAT
GCCGAGATCTGCTTGAAAGCTTGCTGGGCCTTGGCCCCCTCGCTGAAAAACAGCCCGCAGCTCTTCCCGC
TGAACTGGTTATTCCCGCAACCGGCATCATGCACGCAGCAGCGCGCGTCATGGCTGGTCAGTTGCACCAC
GCTCCGTCCCCAGCGGTTCTGGGTCACCTTGGCCTTGCTGGGCTGCTCCTTCAACGCGCGCTGCCCGTTC
TCGCTGGTCACATCCATCTCCACCACGTGATCCTTGTGGATCATCACCGTTCCATGCAGACACTTGAGCT
GGCCTTCCACCTCGGTGCAGCCGTGATCCCACAGGGCGCAGCCGGTGCACTCCCAGTTCTTGTGCGCAAT
CCCGCTGTGGCTGAAGATGTAACCTTGCAACATGCGGCCCATGATGGTGCTAAATGCTTTCTGGGTGGTG
AAGGTCAGTTGCAGACCGCGGGCCTCCTCGTTCATCCAGGTCTGGCACATCTTTTGGAAGATCTCGGTCT
GTTCGGGCATGAGCTTGTAAGCATCGCGCAGGCCGCTGTCGACGCGGTAGCGTTCCATCAGCACGTTCAT
GGTATCCATGCCCTTCTCCCAGGACGAGACCAGAGGCAGACTCAGGGGGTTGCGCACGTTCAGGACACCG
GGGGTCGCGGGCTCGACGATGCGTTTTCCGTCCTTGCCTTCCTTCAACAGAACCGGCGGCTGGCTGAATC
CCACTCCCACGATCACGGCTTCTTCCTGGGGCATCTCTTCGTCGGGGTCTACCTTGGTCACATGCTTGGT
CTTTCTGGCTTGCTTCTTTTTTGGAGGGCTGTCCACGGGGACCACGTCCTCCTCGGAAGACCCGGAGCCC
ACCCGCTGATACTTTCGGCGCTTGGTGGGCAGAGGAGGTGGCGGCGAGGGGCTCCTCTCCTGCTCCGGCG
GATAGCGCGCTGAACCGTGGCCCCGGGGCGGAGTGGCCTCTCGGTCCATGAACCGGCGCACGTCCTGACT
GCCGCCGGCCATTGTTTCCTAGGGGAAGATGGAGGAGCAGCCGCGTAAGCAGGAGCAGGAGGAGGACTTA
ACCACCCACGAGCAACCCAAAATCGAGCAGGACCTGGGCTTCGAAGAGCCGGCTCGTCTAGAACCCCCAC
AGGATGAACAGGAGCACGAGCAAGACGCAGGCCAGGAGGAGACCGACGCTGGGCTCGAGCATGGCTACCT
GGGAGGAGAGGAGGATGTGCTGCTGAAACACCTGCAGCGCCAGTCCCTCATCCTCCGGGACGCCCTGGCC
GACCGGAGCGAAACCCCCCTCAGCGTCGAGGAGCTGTGTCGGGCCTACGAGCTCAACCTTTTCTCGCCGC
GCGTGCCCCCCAAACGCCAGCCCAACGGCACCTGCGAGCCCAACCCGCGTCTCAACTTCTATCCCGTCTT
TGCGGTCCCCGAGGCCCTTGCCACCTATCACATCTTTTTCAAGAACCAAAAGATCCCAGTCTCCTGCCGC
GCCAACCGCACCCGCGCCGACGCGCTCCTCGCTCTGGGGCCCGGCGCGCGCATACCTGATATCGCTTCCC
TGGAAGAGGTGCCCAAGATCTTCGAAGGGCTCGGTCGGGACGAGACGCGCGCGGCGAACGCTCTGAAAGA
AACAGCAGAGGAAGAGGGTCACACTAGCGCCCTGGTAGAGTTGGAAGGCGACAACGCCAGGCTGGCCGTG
CTCAAGCGCAGCGTTGAGCTCACCCACTTCGCCTACCCCGCCGTCAACCTCCCGCCCAAGGTCATGCGTC
GCATCATGGATCAGCTCATCATGCCCCACATCGAGGCCCTCGATGAGACCCAAGAGCAGCGCCCAGAGGA
CGCCCGGCCTGTGGTCAGCGACGAGCAGCTCGCGCGCTGGCTCGGGACCCGCGACCTCCAGACCCTGGAG
CAGCGGCGCAAGCTGATGCTGGCCGTGGTCCTGGTCACCCTCGAGCTCGAATGCATGCGCCGCTTCTTCA
GCGACCCCGAGACCCTGCGCAAGGTCGAGGAGACCCTGCACTACACTTTCAGGCACGGCTTCGTCAGGCA
GGCCTGCAAGATCTCCAACGTGGAGCTGACCAACCTGGTCTCCTGCCTGGGGATCCTGCATGAGAACCGC
CTTGGGCAGACCGTGCTCCACTCTACCCTGAAGGGCGAGGCGCGGCGGGACTATGTCCGCGACTGCATCT
TTCTATTTCTCTGCCACACATGGCAAGCAGCCATGGGCGTGTGGCAGCAGTGTCTCGAGGACGAGAACCT
AAAGGAGCTGGACAAGCTTCTTGCTAGAAACCTTAAAAAGCTGTGGACGGGCTTCGACGAGCGCACCGTC
GCCTCGGACCTGGCCGAGATCGTCTTCCCCGAGCGCCTGAGGCAGACGCTGAAAGGCGGGCTGCCCGACT
TTATGAGCCAGAGCATGTTGCAAAACTACCGCACTTTCATTCTCGAGCGATCGGGGATCCTACCCGCCAC
CTGCAACGCCTTCCCCTCCGACTTTGTCCCGCTGAGCTACCGCGAGTGTCCCCCGCCGCTGTGGAGCCAC
TGCTACCTCTTGCAGCTGGCCAACTACATCGCCTACCACTCGGACGTGATCGAGGACGTGAGCGGCGAGG
GGCTGCTCGAGTGCCACTGCCGCTGCAACCTGTGCTCCCCGCACCGCTCCCTGGTCTGCAACCCCCAGCT
CCTAAGCGAGACCCAGGTCATCGGTACCTTCGAGCTGCAAGGTCCGGAGAAGTCCACCGCTCCGCTGAAA
CTCACGCCGGGGTTGTGGACTTCCGCGTACCTGCGCAAATTTGTACCCGAGGACTACCACGCCCACGAGA
TAAAGTTCTTCGAGGACCAATCGCGCCCTCAGCACGCGGATCTCACGGCCTGCGTCATCACCCAGGGCGC
GATCCTCGCCCAATTGCACGCCATCCAAAAATCCCGCCAAGAGTTTCTTCTGAAAAAGGGTAGAGGGGTC
TACCTTGACCCCCAGACGGGCGAGGTGCTCAACCCGGGTCTCCCCCAGCATGCCGAGGAAGAAGCAGGAG
CCGCTAGTGGAGGAGATGGAAGAAGAATGGGACAGCCAGGCAGAGGAGGACGAATGGGAGGAGGAGACAG
AGGAGGAAGAATTGGAAGAGGTGGAAGAGGAGCAGGCAACAGAGCAGCCCGTCGCCGCACCATCCGCGCC
GGCAGCCCCGCCGGTCACGGATACAACCTCCGCTCCGGTCAAGCCTCCTCGTAGATGGGATCGAGTGAAG
GGTGACGGTAAGCACGAGCGGCAGGGCTACCGATCATGGAGGGCCCACAAAGCCGCGATCATCGCCTGCT
TGCAAGACTGCGGGGGGAACATCGCTTTCGCCCGCCGCTACCTGCTCTTCCACCGCGGGGTGAACATCCC
CCGCAACGTGTTGCATTACTACCGTCACCTTCACAGCTAAGAAAAAGCAAGTAAGAGGAGTCGCCGGAGG
AGGAGGCCTGAGGATCGCGGCGAACGAGCCCTTGACCACCAGGGAGCTGAGGAACCGGATCTTCCCCACT
CTTTATGCCATTTTTCAGCAGAGTCGAGGTCAGCAGCAAGAGCTCAAAGTAAAAAACCGGTCTCTGCGCT
CGCTCACCCGCAGTTGCTTGTACCACAAAAACGAAGATCAGCTGCAGCGCACTCTCGAAGACGCCGAGGC
TCTGTTCCACAAGTACTGCGCGCTCACTCTTAAAGACTAAGGCGCGCCCACCCGGAAAAAAGGCGGGAAT
TACTTCATCGCCACCATGAGCAAGGAGATTCCCACCCCTTACATGTGGAGCTATCAGCCCCAGATGGGCC
TGGCCGCGGGCGCCTCCCAGGACTACTCCACCCGCATGAACTGGCTCAGTGCCGGCCCCTCGATGATCTC
ACGGGTCAACGGGGTCCGTAACCATCGAAACCAGATATTGTTGGAGCAGGCGGCGGTCACCTCCACGCCC
AGGGCAAAGCTCAACCCGCGTAATTGGCCCTCCACCCTGGTGTATCAGGAAATCCCCGGGCCGACTACCG
TACTACTTCCGCGTGACGCACTGGCCGAAGTCCGCATGACTAACTCAGGTGTCCAGCTGGCCGGCGGCGC
TTCCCGGTGCCCGCTCCGCCCACAATCGGGTATAAAAACCCTGGTGATCCGAGGCAGAGGCACACAGCTC
AACGACGAGTTGGTGAGCTCTTCGATCGGTCTGCGACCGGACGGAGTGTTCCAACTAGCCGGAGCCGGGA
GATCGTCCTTCACTCCCAACCAGGCCTACCTAACCTTGCAGAGCAGCTCTTCGGAGCCTCGCTCCGGAGG
CATCGGAACCCTCCAGTTTGTGGAGGAGTTTGTGCCCTCGGTCTACTTCAACCCCTTCTCGGGATCGCCA
GGCCTCTACCCGGACGAGTTCATACCGAACTTCGACGCAGTGAGAGAAGCGGTTGACGGCTACGACTGAA
TGTCCTATGGTGACTCGGCTGAGCTCGCTCGGTTGAGGCATCTGGACCACTGCCGCCGCCTGCGCTGCTT
CGCCCGGGAGAGCTGCGGACTCATCTACTTTGAGTTTCCCGAGGAGCACCCCAACGGCCCTGCACACGGA
GTGCGGATCACCGTAGAGGGCACCACCGAGTCTCACCTGATCAGGTTCTTCACCCAGCAACCCTTCCTGG
TCGAGCGGGACCGGGGCGCCACCACCTACACCGTCTACTGCATCTGTCCTACCCCGAAGTTGCATGAGAA
TTTTTGCTGTACTCTTTGTGGTGAGTTTAATAAAAGCTAAACTCTTGCAATACTCTGGACCTTGTCGTCG
TCAACTCAACAAGACCTTCAACCTCACCAACCAGACTGAGGTAAAACTCAACTGCAGACCAGGGGACAAA
TACATCCTCTGGCTCTTTGAGAACACTTCCTTCGCAGCCTCCAACACCTGTGCCAACGACGGTATTGAAA
TACCCAACAACCTTACCAGTGGACTGACTTACACCACCAGAAAGACTAAGCTAGTGCTCTACAATCCTTT
TGTAGAGGGAACCTACCACTGCCAGAGCGGACCTTGCTACCACACTTTCACTTTGGTGAACGTTACCGGC
AGCAGCACAGCCGCTCCAGAAACATCTAACCTTCTTTTTGATACTAACACTCCTAAAACCGGAGGTGAGC
TCTGGGTTCCCTCTCTGACAGAGGGGGGTAAACATATTGAAGCGGTTGGGTATTTGATTTTAGGGGTGGT
CCTGGGTGGGTGCATAGCGGTGCTGTATTACCTTCCTTGCTGGATCGAAATCAAAATCTTTATCTGCTGG
GTCAGACATTGTTGGGAGGAACCATGAAGGGGCTCTTGCTAATTATCCTTTCCCTGGTTGGGGGTGTACT
GTCATGCCACGAACAGCCACGATGTAACATCACCACAGGCAATGAGAGGAGTGTGATATGCACAGTAGTC
ATCAAATGCGAGCATACATGTCCTCTCAACATCACATTCAAGAATAAGACCATGGGAAATGCATGGGTGG
GCGATTGGGAACCAGGAGATGAGCAGAACTACACGGTCACTGTCCATGGTAGCAATGGAAATCACACTTT
CGGTTTCAAATTCATTTTTGAAGTCATGTGTGATATCACACTGCATGTGGCTAGACTTCATGGCTTGTGG
CCCCCTACCAAGGAGAACATGGTTGGGTTTTCTTTGGCTTTTGTGATCATGGCCTGTGCAATGTCAGGTC
TGCTGGTAGGGGCTATAATATGGTTCCTGAGGCACAAGCCCAGGTATGGAAATCTGGAAAAGGAAAAATT
GCTATAATGTTTTTCTTTCCACAGCATCATGAATACAGTGATCCGTATCGTGCTGCTCTCTCTTCTTGTA
GCTTTTAGTCAGGCAGGATTTCATACTATCAATGCTACATGGTGGGCTAATATAACTTTAGTGGGGCCCT
CAGATACGCCAGTCACCTGGTATGATAAACAGGGAATGCAGTTCTGTGATGGAAATACAGTTAAGAATCC
TCAAATAAGACATGAGTGTAATGAGCAAAACCTTACACTAATTCATGTGAACAAAACCCATGAAAGGACA
TACATGGGTTATAATAGACAGAGTACTCATAAGGAAGACTATAAAGTCATAGTTATACCGCCTCCTCCTG
CTACTGTAAAGCCACAGTCAGGTCCAGAGTATGTATATGTTAATATGGGAGAGAACAAAACCTTAGTTGG
ACCTCCAGGAATACCAGTTACTTGGTATGACGGAGAAGGAAATAAATTCTGCGATGGAGAAAAAGTTGAA
CATGCAGAATTTAATCATACATGTGATGTGCAAAATCTTACACTGTTGTTTATAAATCTTACACATGATG
GGGCTTATCTTGGCTATAATCACCAGGGAACTAAAAGAACTTGGTATGAGGTTGTAGTGACAGATGGTTT
TCCAAAATCAGGGGAGATGAAAATCGAAGATCAGAGTAGACAAACAGAACAAAAACAAACTGGGCAAAAA
CAAAATGAGCATAAACAGGGTGGGCAGAAACAGGAGGGGCAAAAAGAGACAAGTCAAAAGAAAGCTAGTG
ACAAACAGAAGGCGACACACAGGAGGCCATCAAAACTAAAGCCGCACACACCTGAAGCAAAACTGATTAC
AGTTTGTAGTGGGTCTAACTTAACATTACTTGGGCCAGATGGAAAGGTCACTTGGTATGATGATGATTTA
AAAAGACCATGCGAGCCTGGGTATAAGTTAGAGTGTAAGTGTGACAATCAAAACCTAACACTAATCAATG
TAACTAAACTTTATGAGGGAGTTTACTATGGTACTAATGACAGAGGCAACAGCAAAAGATACAGAGTAAA
ATTAAACACTACTAATTCTCAAAGTGTGAAAATTCAGCCGTACAACAGACCTACTACTCCTGATCAGAAA
CACAGATTTGAATTGCAAATTGATTCTAATCAAGACAATGACAAAATTCCATCAACCACTGTGGCAATCG
TGGTGGGAGTGATTGCGGGCTTCATAACTATAATCATTGTCATTCTGTGCTACATCTGCTGCCGCAAGCG
TCCCAGGGCATACAATCATATGGTAGACCCACTACTCAGCTTCTCTTACTGAGACTCAGTCACTTTCATT
TCAGAACCATGAAGGCTTTCACAGCTTGCGTTCTGATTAGCATAGTCACATTAGTATCAGCTGATTACAA
ACAAGTTCAAGTTAGCAGAGGAGGAAATATTACATTAGATGGACCATTCGATAATACTACATGGACAAGA
TATCATAATGATGGACATAAAAATGGTTGGATGAAAATTTGCACATGGACTGGAGCAACATATAAATGTC
ACAATAATGGAAGCATTACTATTTTTGCTTTCAACATTACATCCGGAGTTTACAAAGCAGAAGGGTATAA
AAAAGAAGTTAGAACATTTTCATCTAGAAATCAAAAACATACAATTGAAGATTCTGGAGATTATGAACAA
CAAAAAATATATCTATATAATCTAACAATAATTGAACCGCCAACTACTAAAGCACCCACCACAGTTAGAA
CAACCACGCAGACAACTACTAGGGAAACAACACAGCCTACTACTGTACCCACTACACATCCAACCACCAC
AGTCAGTACAACTACTGACACCACAACTCACACTACACATCTAGACACTACAGTGCAGAATACTACTTTA
TTGATTGGGTTTTTACTAAGAGGAAATGAAAGTACTACTGATCAGACAGAGGCTACCTCAAGTGCCTTCA
GCAGCACTGCAAATTTAACTTCGCTTGCTTCGGTAAATGAGACGATCGTGCCGATGATGTATGGCCAACA
TTACCCAGGTTTGGATATACAAATTACTTTCCTGATTGTCTGTGGGGTCTTTATCCTCGCTGTCCTTCTC
TACTTTGTCTGCTGCAAGGCCAGAGAAAAATCTAGGCGGCCCATCTACAGGCCAGTAATCGGGGAACCTC
AGCCACTCCAAGTGGATGGAGGCTTAAGGAATCTTCTCTTCTCTTTTACAGTATGGTGATCAGCCATGAT
TCCTAGGTTCTTCCTATTTAACATCCTCTTCTGTCTCTTCAACATCTGCGCTGCCTTCGCGGCCGTCTCG
CACGCCTCACCCGACTGTCTCGGGCCCTTCCCCACCTACCTCCTCTTTGCCCTGCTCACCTGCACCTGCG
TCTGCAGCATTGTCTGCCTGGTCATCACCTTCCTGCAGCTCATCGACTGGTGCTGCGCGCGCTACAATTA
CCTGCATCACAGTCCCGAATACAGGGACGAGAACGTAGCCAGAATCTTAAGGCTCATATGACCATGCAGA
CTGTGCTCATACTGCTATCACTCCTATCCCATGCCCTCGCTACTGCTGATTACTCTAAATGCAAATTCGC
GGACATATGGAATTTCTTAGACTGCTATCAGGAGAAAATGGATATGCCTTCCTATTACTTGGTGATTGTT
GGGGTAGTCATGGTCTGCTCCTGCACTTTCTTTGCCATCATGATCTACCCCTGTTTTGATCTCGGCTGGA
ATTCTGTTGAGGCATTCACATACACACTAGAAAGCAGTTCACTAGCCTCCACGCCACCACCCACACCGCC
TCCCCGCAGAAATCAGTTTCCCATGATTCAGTACTTAGAAGAGCCCCCTCCCGACCCCCTTCCACTGTTA
GCTACTTTCACATAACCGGCGGCGATGACTGACCACTTGGACCTCGAGATGGACGGCCAGGCCTCCGAGC
AGCGCACCCTGCAACTGCGCGTCCGTCAGCAGCAGGAGCGGGCCGCCAAGGAGCTCCTCGATGCCATCAA
CATCCACCAGTGCAAGAAGGGCATCTTCTGCCTGGTCAAACAGGCAAAGATCACCTACGAGCTCGTGTCC
GGCGGCAAGCAGCATCGCCTCGCCTATGAGCTGCCCCAGCAGAAGCAGAAGTTCACCTGCATGGTGGGCA
TCAACCCCATAGTCATCACCCAGCAGTCGGGCGAGGCCAGCGGCTGCATCCACTGCTCCTGCGAAAGCCC
CGAGTGCATCTACTCCCTACTCAAGACCCTTTGCGGACTCCGCGACCTTCTCCCCATGAACTGATGTTGA
TTAAAAGCCCAGAAACCAATCAGCCCCTTACCCCATTCCCCTCCCACAATTACTCATAAGAATAAATCAT
TGGAATTAATGTTTCAATAAAGATCACTTACTTGAAATCTGAAAGTATGTCTCTGGTGTAGTTGTTCAGC
AACACCTCAGTACCCTCCTCCCAGCTCTGGTACTCAAGTCCCCGGCGGGCGGCAAACTTTCTCCACACCT
TGAAAGGGATGTCAAATTCCTGGTCCACAATTTTCATTGTCTTCCCTCTCAGATGTCAAAGAGGCTCCGG
GTGGAAGATGACTTCAACCCCGTCTACCCCTATGGCTACGCGCGGAATCAGAATATCCCCTTCCTCACTC
CCCCCTTTGTCTCCTCCGATGGATTCCAAAACTTTCCCCCTGGTGTGCTGTCACTCAAATTGGCTGACCC
AATCACTATCAGTAATGGCGATGTCTCACTCAAGGTGGGAGGGGGACTCACTGTGGAACAAGATAGTGGA
AACCTAAGTGTGAACCCTAAGGCTCCATTGCAAGTTGGAACAGACAAAAAACTGGAATTGGCTTTAGCAC
CTCCATTTAATGTTAAAGATAACAAGCTAGATCTGCTAGTAGGAGATGGATTAAAGGTAATAGATAAATC
AATATCTGAATTGCCAGGATTGTTAAACTATCTTGTAGTTTTGACTGGCAAAGGAATTGGAAATGAAGAA
TTAAAAAATGACGATGGTAGCAATAAAGGAGTCGGTTTATGTGTGAGAATTGGAGAAGGAGGTGGTTTAA
CTTTTGATGATAAAGGTTATTTAGTAGCATGGAACAAGAAACATGACATCCGCACACTTTGGACAACTTT
AGACCCTTCTCCAAATTGTAGAATTGATGTGGACAAGGACTCTAAACTAACATTGGTCCTTACAAAGTGC
GGAAGTCAGATATTGGCTAATGTATCTCTTCTTGTTGTCAAAGGAAGGTTTCAAAACCTAAATTACAAAA
CAAACCCAAACCTTCCTAAAACATTTACAATAAAATTACTGTTTGATGAAAATGGGATTCTTAAAGACTC
ATCAAATCTTGACAAGAACTATTGGAACTATAGAAACGGAAATTCTATTTTAGCAGAGCAATATAAAAAT
GCAGTTGGCTTTATGCCAAATTTAGCAGCTTATCCCAAATCTACCACCACTCAGTCTAAACTTTATGCAA
GAAACACTATTTTTGGAAATATTTACCTAGATTCGCAAGCATATAATCCAGTGGTTATTAAAATTACTTT
TAATCAAGAAGCAGATAGTGCTTATTCTATCACTTTAAACTATTCATGGGGTAAGGATTATGAAAATATC
CCTTTTGATTCTACTTCTTTTACCTTTTCCTATATCGCCCAAGAATGAAAGACCAATAAACGTGTTTTTC
ATTTGAAAATTTTCATGTATCTTTATTGATTTTTACACCAGCACGGGTAGTTAGTCTCCCACCACCAGCC
CATTTCACAGTGTACACGGTTCTTTCAGCACGGGTGGCCTTAAATAGGGAAATGTTCTGATTAGTGCGGG
AACTTGACTTGGGGTCTATAATCCACACAGTTTCCTGGCGAGCCAAACGGGGGTCGGTGATTGAGATGAA
GCCGTCCTCTGAAAAGTCATCCAAGCGGGCCTCACAGTCCAAGGTCACAGTCTGGTGGAATGAGAAGAAC
GCACAGATTCATACTCGGAAAACAGGATGGGTCTGTGCCTCTCCATCAGCGCCCTCAACAGTCTCTGCCG
CCGGGGCTCGGTGCGGCTGCTGCAGATGGGATCGGGATCGCAAGTCTCTCTGACTATGATCCCCACAGCC
TTCAGCATCAGTCTCCTGGTGCGTCGGGCACAGCACCGCATCCTGATCTCTGCCATGTTCTCACAGTAAG
TGCAGCACATAATCACCATGTTATTCAGCAGCCCATAATTCAGGGCGCTCCAGCCAAAGCTCATGTTGGG
GATTATTGAACCCACGTGACCATCGTACCAGATGCGGCAGTATATCAGGTGCCTGCCCCTCATGAACACA
CTGCCCATATACATGATCTCTTTGGGCATGTTTCTGTTCACAATCTGGCGGTACCATGGGAATCGCTGGT
TGAACATGCACCCGTAAATGACTCTCCTGAACCACACGGCCAGCAGGGTGCCTCCCGCCCGACACTGCAG
GGAGCCCGGGGATGAACAGTGGCAATGCAGGATCCAGCGCTCGTACCCGCTCACCATCTGAGCTCTCACC
AAGTCCAGGGTAGCGGGGCACAGGCACACTGACATACATCTTTTTAAAATTTTTATTTCCTCTGGGGTCA
GGATCATATCCCAGGGGACTGGAAACTCTTGGAGCAGGGTAAATCCAGCAGCACATGGTAATCCACGGAC
AGAACTTACATTATGATAATCTGCATGATCACAATCGGGCAACAGGGGGTGTTGTTCAGTTAGTGAGGCC
CTAGTCTCCTCCTCACATCGTGGTAAACGGGCCCTGCGGTAAGGATGATGGCGGAGCGAGCTCGACTGTT
CCTCGGTGGACATTGAAATGGATTCTCTTGCGTACCTTGTCGTACTTCTGCCAGCAGAAAGTGGCTCGGG
AACAGCAGATACCTTTCCTCCTGCTGTCCTTCCGCTGCTGACGCTCAGTCATCCAACTGAAGTACAGCCA
TTCCCGCAGGTTCTCCAGCAGCTCCTGTGCATCTGATGAAACAAAAGTCCCGTCGATGCGGATTCCCCTT
AAAACATCAGCCAGGACATTGTAGGCCATCCCAATCCAGTTAATGCATCCTGATCTATCATGAAGAGGAG
GTGGGGGAAGAACTGGAAGAACCATTTTTATTCCAAGCGGTCTCGAAGGACGATAAAGTGCAAGTCACGC
AGGTGACAGCGTTCCCCGCCGCTGTGCTGGTGGAAACAGACAGCCAGGTCAAAACCCACTCTATTTTCAA
GGTGCTCGACTGTGGCTTCGAGCAGTGGCTCTACGCGTACATCCAGCATAAGAATCACATTAAAGGCTGG
ACCTCCATCGATTTCATCAATCATCAGGTTACACTCATTCACCATCCCCAGGTAATTCTCATTTTTCCAG
CCTTGGATTATTTCTACAAATTGTTGGTGTAAGTCCACTCCGCACATGTGGAAAAGTTCCCACAGCGCCC
CCTCCACTTTCATAATCAGGCAGACCTTCATATTAGAAACAGATCCTGCTGCTCCACCACCTGCAGCGTG
TTCAAAACAACAAGATTCAATGAGGTTCTGCCCTCTGCCCTCAGCTCACGTCTCAGCGTCAGCTGCAAAA
AGTCACTCAAGTCCTCAGCCACTACAGCTGACAATTCAGAGCCAGGGCTAAGCGTGGGACTGGCAAGCGT
GAGTGAGTACTTTAATGCTCCAAAGCTAGCACCCAAAAACTGCATGCTGGAATAAGCTCTCTTTGTGTCA
CCGGTGATGCCTTCCAATAGGTGAGTGATAAAGCGAGGTAGTTTTTCTTTAATCATTTGAGTAATAGAAA
AGTCCTCTAAATAAGTCACTAGGACCCCAGGAACCACAATGTGGTAGCTGACAGCGTGTCGCTCAAGCAT
GGTTAGTAGAGATGAGAGTCTGAAAAACAGAAAGCATGCACTAAACCAGAGTTGCCAGTCTCACTGAAGG
AAAAATCACTCTCTCCAGCAGCAAAGTGCCCACTGGGTGGCCCTCTCGGACATACAAAAATCGATCCGTG
TGGTTAAAGAGCAGCACAGTTAGCTCCTGTCTTCTCCCAGCAAAGATCACATCGGACTGGGTTAGTATGC
CCCTGGAATGGTAGTCATTCAAGGCCATAAATCTGCCTTGGTAGCCATTAGGAATCAGCACGCTCACTCT
CAAGTGAACCAAAACCACCCCATGCGGAGGAATGTGGAAAGATTCTGGGCAAAAAAAGGTATATCTATTG
CTAGTCCCTTCCTGGACGGGAGCAATCCCTCCAGGGCTATCTATGAAAGCATACAGAGATTCAGCCATAG
CTCAGCCCGCTTACCAGTAGACAGAGAGCACAGCAGTACAAGCGCCAACAGCAGCGACTGACTACCCACT
GACCCAGCTCCCTATTTAAAGGCACCTTACACTGACGTAATGACCAAAGGTCTAAAAACCCCGCCAAAAA
AACACACACGCCCTGGGTGTTTTTCGCGAAAACACTTCCGCGTTCTCACTTCCTCGTATCGATTTCGTGA
CTCAACTTCCGGGTTCCCACGTTACGTCACTTCTGCCCTTACATGTAACTCAGCCGTAGGGCGCCATCTT
GCCCACGTCCAAAATGGCTTCCATGTCCGGCCACGCCTCCGCGGCGACCGTTAGCCGTGCGTCGTGACGT
CATTTGCATCACCGTTTCTCGACCAATCAGCGACGACCCCACCCTAAATTCAAAAGCTCATTTGCATATT
AACTTTTGTTTACTTTGTGGGGTATATTATTGATGATG
