# Supplementary material for: Adenovirus Infections in African Humans and Wild Non-Human Primates: Great Diversity and Cross-Species Transmission
Source: Viruses. 2020 Jun 18;12(6):657. doi: 10.3390/v12060657 (PMC7354429; doi:10.3390/v12060657)
Supplement: Supplementary file 1 [file viruses-12-00657-s001.zip › viruses-803616-SI/Supp. material S1/S1/Output_scafoldbuilder_JN226752/MBO024.fna]

>lcl|Query_54934 NODE_4_length_6826_cov_3.190327
CTTCTAAGTACTGAATCAGGGGGAACTGATTTCTGCGGGGAGGCGGTGTGGGTGGTGGCGTGGAGGCTAG
TGAACTGCTTTCTAGTGTGTATGTGAATGCCTCAACAGAGTTCCAGCCAAGATCAAAACAGGGGTAGATC
ATAATGGCAAAGAAAGTGCAGGAGCAAACCATGACTATCCCCACAATCACCAAGTAATAGGAAGGCATGT
CCATTTTAGCATCATAGCAGTCTAAGAAATTCCATAGCTCCACAAATTTGCATTTAGAGTAATCAGCAAG
GGCAGGGGACAGGAGGGATAGCAGTATGAGCAGAGTCTGCATGGTCATATGAGCCTCAAGATTCTGGCTA
CGTTCTCGTCCCTGTATTCGGGACTGTGGTGGAGATAATTGTAGCGCGCGCAGCACCAGTCGATGAGCTG
CAGGAAGGTGACGACCAGACAGACAATGCTGCAGACGCAGGTGCAGGTGAGCAGGGCAAAGAGGAGGTAG
GTTGGGAAGGGCCCGAGACAGTCGGGTGAGGCGTGCGAGACGGCCGCGAAGGCAGCGCACACGTTGAAGA
GACAGAAGAGGATGTTAAATAGGAAGAACCTAGGAATCATGGCTGATCACCATACTGAAAAAGAGAAGAG
AAGATTCCTTAGACCCCCTTCCACTTGGAGTGGCTGAGGTTCCCCGATTACTGGCCTGTAGATGGGCCTG
CTAGATTTCTCTCTGGCTTTGCAGCAGACAAAGTACAGAAGAACCGCAAGAATAAAGATCCCACAGACAA
CCAGAAAAGTAATTTGCATATCCAAACCTCTTAGATCTTGTTCCAGCATCAACGGCACGAGGGTCTCATT
TATTGAAGCAAGCGAAGTTAAATTTGCAGTGCTGCTGAAGGCACTTGAGGTAGCCTCTGTCTGTTCAGTA
GTACTTTCCTCCCTCAACAAATACCTAATCAACACAGTACTATTCTGCACTGTTGTGTCTAGCTGTGTAG
TTTGAGTAGTGGTCTCAGTAGTTGTACTGACTGTGGTGGTTGGATGTGTAGTGGGTACAGTAGTAGGCTG
TGTGGTTGTTTCCCTAGTTGTCCTAACTGTGGTAGGTTTAGTGGTAGTGGATGCCTTAGTAGTTGGAGGC
TCGATTATTGTTAGATTATATAAAATTAATTTTTGACTTTCATAATTTCCAGTATCTTCATATCCTCCAA
ATTTAGATTTTGAATTTCTAACTTCCACCTGGTATCCATCTGCCTTATAAATTCCAGATGTAATATTAAA
GGCAAATATTGTAATGCTTCCATTATGTTTGTGACATGTGTATGAGGCTTCAGTCCACTCACAAATGTGT
TTCCAACTATTTAGATGATATCTTGTCCATGTAGTATTTTTAAATGGTCCATCTAATGTAATATTACCTC
CCCTATGAACACTAACTTGAGTGTAAGCAGCTAAACTAAGTGTGACTATGCTAATCAGAACGCAAGCTGT
GAAAGCCTTCATGGTTCTGAAATGAAAGTGACTGAGTCTCAGTAAGAGAAGCTGAGTAGTGGGTCTACCA
TATTATTGTAAGCCCTGGGACGCTTGCGGCAGCAGATGTAGCACAGAATGACAATGATCAGAGTTATGAA
GCCCGCAATCACACCCACCACGATTGCCACGGTAGTTGATGGAATTTGTTGATCCTGTTGATTAGATTGA
TCATCTGCCAGTTGCAATTCAAAGCTGTGATTACCTGAGGTTAATTTTGTAGTTCCTTTGGTAGTTCCCT
TAGTAGTATATGGCTGAATTCTTTTAGTTTGATTTCTAGGTTTTGTATAGACAGTAACTCTGTAATGCTT
TGACTGTTCATTAGACCCAAAATAAGTTCCTTCATCCTGTCTGCTTACATTTCGCAATGTCAAGTTCTGA
TAATTACACAGATTCTTTGGACCGTTCAATCCATCGCACAATTTTGTAAAGTCACCATTTTTTGTTGTGT
ACCAATCAACTTTTGAACCAGGAGGGCCAATTAAAGTTTGATTAGATCCACTTGGAAAATCTAACTCTTT
AACATCATCATTTCTATGAGAGTTATTTTTTTGTGTTTTTTTCTGTTTTGAAGAAGTTTTTCCTTTTGTT
TTATGACTGTCTGTCTCATCTTTTGTCTGCCCTGCATCTCTGAAGCCATCTAGAATAGTAACTTCATAGT
GTTGCCTATCAGTTCCGTCTTTGTTAAAGCCAAAATATGCTCCGCGATGAGTGTAGTTTACAAATAGCAG
TGTTAGATTTTGAACATTGCAGGTGTGGTTTATTTCTGGATGTAAAATTTCTTTTCCTTTACAAAGCTGT
TTAGTTGGTCCAAGCCATTCAATAGGTATTCCTGGAGGACCTTCTAATGTTACATTATGTCCATATTGGA
CATTGACTTGTTTTGGCTTTGACAAAGGTTTGCGTGTTGAGGCAGGAGGTGGTACTACTGTTAGTTCAAT
TTGTTTCATACCTTTACCATCATTTCTAAAGCCATAATATTTTCCCTGGAAAGTGTTGTTCACAAACAGC
AGTGTGAGGTTTTGTTCATTACATGTGTGATTGAATTCTGGGTGAAAAATTTGTTTTCCCTTACAAAGCT
GATCTCTAGGCCCATGCCATTCAACAGGCTTATCGTTAGGACCCACAAGCGTTATGTTCTTTCCCCACTG
AACACTCTGTTTTTCATGTTCTATTTGTCCCTGACTAAAAACCACAAGAAGAGAGAGCAGCACGACACTG
GTCAAAGTATTCATGGTTCTGCGAAAAAGAAAAAGATTTATAGCAATTTTTCCTTCTCCTCATTTCCGTA
CCTGGGCTTGCGCTTCAGGAACCACACTAGAGCCCCTACCAGCAGACCTGACATCAAGCAGGCCATGATC
ACAAAAGCCAAAGAAAACCCAACCATGTTCTCCTTGGTAGGGGGCCACAAGCCATGAAGTCTAGCCACAT
GCAGTGTGATATCACACATGACTTCAAAAATGAATTTGAAACCGAAAGTGTGATTTCCATCGCTACCATG
GACAGTGACCGTGTAGTTCTGCTCATCTCCTGGTTGCCAGAATCCCACCCATACATTGCCCATGGTCTTA
TTCTTGAATGTAATGTTGAGAGGACACTGGTGTTCGCATTTGATCACTACAGAGCAGTCGTTCCTCTCAT
TGCCTGTGGTAATGTTACATCGTGGCTGTTCGTGGCAGGCCAGTAAACCCCCCACCAGGGAAAGGATAAT
CAGCAAGAGCCCCTTCATGGTTCCTCCCCACAATGTCTGACCCAGCAGATAAAGATTTTGATTTCGACCC
AGCAAGGAAGGTGATACAGCACCGCTATGCACCCACCCAGGACCACCCCTAAAATCAAATACCCGACCGC
TTCAATATGACTCCCACCCTCTGTTAGGGAGGGAACCCAAAGCTCACCTCCGACACGAGGTTTGTTAGTA
TCAGAAGAAAGGTTAGTTGTTTCAGGAGCAACTGTGCTGCTGCTGGTAAGGTTCACCAAATGGAAGTTGT
GAACACAAGGTCCGTGTCGGCACTGGTAGGTTCCCTCTACAAAAGGGTGGTGAAGGATGAGCTTTGTTTT
GTTGGTAGAGAAAGCAAGTCCACTGGTAAGGTTGTTGGGGATTAAAACACCGTCGTTGTCACGGGTATTG
ACAACAGCGAGTGAGGTGTTTTGGAAAGTCCAGAGAAGGTACTTCCTGTTGGTTGTACAGTTCAGACGAA
CCTTGGTCTGGTTGGTAAAGAAGACGGTCTTGTTCCGAGGATGACGACAAGGAATTCCAAAGTAGGTTCT
TAGTTCAGCTTTTATTAAACTCACCACAAAGAGTACAACAAAAATTCTCATGCAACTTCGGGGTAGGGCA
GATGCAGTAGACGGTGTAGGTGGTGGCGCCCCGGTCCCGCTCGACCAGGAAGGGTTGCTGGGTGAAGAAC
CTGACCAGGTGAGACTCGGTGGTGCCCTCTACGGTGATCCGCACTCCGTGTGCAGGGCCGTTGGGGTGCT
CCTCGGGCAGCTCAAAGTAGATGAGGCCGCAGCTTTCCCGGGCGAAGCAGCGCAGGCGGCGGCAGTGGTC
CAGATGCCTCAACCGAGCGAGCTCAGCCGAGTCACCATAGGACATTCAGTCGTAGCCGTCCACCGATTCG
CTGACCGCGTCGAAGTTCGGGATGAACTCGTCCGGGTAGAGGCCTGGCGATCCCGAGAAGGGGTTGAAGT
AGACCGAGGGCACAAACTCCTCCACGAACTGGAGGGTTCCGATGCCTCCGGAGCGAGGCTCCGAAGAGCT
GCTCTGCAAGGTCAGGTAGGCCTGGTTTGGAGTGAAGGAGGATCTCCCTGCTCCGGCTAGTTGGAACACT
CCGTCCGGTCGCAGACCGATCGAAGAGCTCACCAACTCGTCGTTGAGCTGTGTGCCTCTGCCTCGGATCA
CCAGGGTTTTTATACCAGATTGTGGGCGGAGCGGGCACCGGGAAGCGCCGCCGGCCAGCTGGACACCTGA
GTTAGTCATGCGGACTTCGGCCAGTGCGTCACGCGGAAGTAGTACGGTAGTCGGCCCGGGGATTTCCTGA
TACACCAGGGTGGAGGGCCAATTACGCGGGTTGAGCTTTGCCCTGGGCGTGGAGGTGACCGCCGCCTGCT
CCAACAATATCTGGTTTCGATGACTGCGGACCCCGTTGACCCGTGAGATCATCGAGGGCCCGGCACTGAG
CCAGTTCATGCGGGTGGAGTAGTCCTGGGAGGCGCCCGCGGCCAGGCCCATCTGGGGCTGATAGCTCCAC
ATGTAAGGTGTGGGAATCTCCTTGCTCATGGTGGTGGCGATGAGGTAATTCCCGCCTTTTTTCCGGGTGG
GCGCGCCTTAGTCTTTAAGAGTGAGCGCGCAGTACTTGTGGAACAGAGCCTCGGCGTCTTCGAGAGTGCG
CTGCAGCTGATCTTCGTTTTTGTGGTACAAGCAACTGCGGGTGAGCGAGCGCAGAGATCGATTTTTTACT
TTGAGCTCTTGCTGCTGACCTCGACTCTGCTGAAAAATGGCATAAAGAGTGGGGAAGATCCGGTTCCTCA
GCTCCCTGGTGGTCGAGGGCTCGTTCGCCGCGATCCTCAGGCCTCCTCCTCCTCCGGCGACTCCTCTTAC
TTCTGATTTTTTCTTAGCTGTGAAGGTGACGGTAGTAATGCAACACGTTGCGGGGGATGTTCACCCCGCG
GTGGAAGAGCAGGTAGCGGCGGGCGAAAGCGATGTTCCCCCCGCAGTCTTGCAAGCAGGCGATGATCGCG
GCTTTGTGGGCCCTCCATGATCGGTAGCCCTGCCGCTCGTGCTTACCGTCACCCTTCACTCGATCCCATC
TACGAGGAGGCTTGACCGGAGGCGCTGCGGAGGTTGTATCCGTGACCGGCGGGGCTGCCGGCGCGGATGG
TGCGGCGACGGGCTGCTCTGTTGCCTGCTCCTCTTCCACCTCTTCCAATTCTTCCTCCTCTGTACTCTCC
TCCTCCTCCCAGTCGTCCTCCTCTGCCTGGCTGTCCCATTCTTCTTCCATCACCTCCTCCTCCACTAGCG
GCTTCTTCCTCGGCATGCTGGGGGAGACCCGGGTTGAGCACCTCGCCCGTCTGGGGGTCCAGATAGACCC
CTCTACCCTTTTTCAGAAGAAACTCTTGGCGGGATTTTTGGATGGCGTGCAATTGGGCGAGGATCGCGCC
CTGGGTGATGACGCAGGCCGTGAGATCCGCGTGTTGCGGACGCGATTGGTCCTCGAAGAACTTTATCTCG
TGGGCGTGGTAGTCCTCGGGTACAAATTTGCGCAGGTACGCGGAAGTCCACAACCCCGGCGTGAGTTTCA
GCGGAGCGGTGGACTCCTGCGGACCTTGCAGCTCGAAGGTACCGATGACCTGGGTTTCGCTCAGGAGCTG
GGGGTTGCAGACCAGGGAGCGGTGCGGGGAGCACAGGTTGCAGCGGCAGTGGCACTCGAGCAGCCCCTCG
CCGCTCACGTCCTCGATCACGTCCGAGTGGTAGGCGATGTAGTTGGCCAGCTGCAAGAGGTAGCAGTGGC
TCCACAGCGGCGGGGGACACTCGCGGTAGCTCAGCGGGACAAAGTCGGAGGGGAAGGCGTTGCAGGTGGC
GGGCAGCATCCCAGATCGCTCGAGAATGAAAGTGCGGTAGTTTTGTATCATGCTCTGGCTCATAAAGTCG
GGCAGCCCGCCTTTCAGCGTCTGCCTCAGGCGCTCGGGGAAGACGATCTCGGCCAGGTCGGCGGCGGTGG
TCCGCTCGTCGAAGCCCGTCCACAGCTTTTTGAGGTTTCTAGCAAGAAGCTTGTCCAGCTCCTTCAGGTT
CTCGTCCTCGAGACACTGCTGCCACACGCCCATGGCCGCTTGCCAGGTGTGGCATAGAAAGAGAAAGATG
CAGTCGCGGACATAGTCCCGCCGCGCCTCGCCCTTCAGGGTAGAGTGGAGCACGGTCTGTCCCAGGCGGT
TCTCGTGCAGGATCCCCAGGCAGGAGACCAGGTTGGTCAGCTCCACGTTGGAGATCTTGCAGGCCTGCCT
GACGAACCCGTGCCTGAAAGTGTAGTGCAGGGTCTCCTCGACCTTGCGCAGGGTCTCGGGGTCGCTGAAG
AAGCGGCGCATGCATTCCAGCTCTAGGGTGACCAGGACCACGGCCAGCATGAGCTTGCGCCGCTGCTCCA
AGGCCTGGGGGTCGCGGGTCCCAAGCCAGCGCGCGAGCATCTCGTCGCTGACCACTGGTTGGGCGTCCTC
GGGGCGCTGCTCCTGACTTTCATCGAGGGCCTCGATGTGGGGCATGATGAGCTGATCCATGATGCGACGC
ATGACCTTGGGCGGGAGGTTGACGGCGGGGTAGGCG
>lcl|Query_54943 NODE_13_length_3468_cov_3.680934
CGCGGCGGGGGAGGGCCGGGCGGCCGGCGGACGCGCCCCCCCGGCCGGGAGGGTCATGGGCAAGAAATTT
GGAGGACGCACGGGGCGCCCCGCCACCGTCGATCCCATCACATTCTGACGAACTCCGGCCCATCCCGGCA
GGCGGGTTGTCAAATAAGGGCTGAAAAGCCCCCCTTCGAAGGCCCCGCCGGTCCCGTTCATGATGTCTGC
AGAAAAGCAAAAAGACCCTCGTAAGACACCCACCTTTATAGTCACCTTAGCCACGCCCACTAATACTCAA
CCTACCTCTAATCTGTGTCCTCCCCGCTGGAGCTGAACTCGGTCCCGGTACAGGCCATCACCAGGTGGTC
GGGCCTCAGCTCCTCGGTCACATCCAGGGCCACCGGTTGCATCCTGGTGTGTCTGCCCCCGCACTCGCAA
GCGCGCACCCTGGACCTGGTCTCATCATATCTCAGGATCTTGTACACCGAGACTTCCATGTCAAAGATGC
CATTCAGGTTCACCCTGGAGAAGGCATCGTTCTCCAGCAGCAGCTTGGTCTGGCTAAAGTTGCACTGGTA
CGGCTGGAAGGTGCCCCTTCTGGCTCCCAGGTGCATATGGCACTTGATCAGGACATTATTTTCAAATGAT
GGCCACCTCTTCCTGGGGTGGGAGGTCACATGAATATTCTTCAGGATATGGCAGACCCCTGAGTCGCAGG
TCAGCATGTTGTACATGCGCTCATCAGTGCATCCCCTGATCACATTATGCTTGATAGAGGCTGTACCCTT
CACCAGGCAGAAGCAGCCAGTCTCCATGGAAGAGCAGTGTCTCACTCTAGCATTGCCCTCGGTAGACACG
GCCAGGTAGCACTTCTCAAACACACACTGCTTCACAGACATCTCGCTCTTGGGCCTTCCGACCACTCCCA
TCCAGCAGCCATAAAACTTACATCCCCTGATCTTGGAAGCACCCCAGACTTCTGCACACATGTTGTTAAA
GCCAAAGAAATTACAGCCGTGCAGGGTCATGTGGCTGTTGGCCATGAACAGCACCCCATTAAACTTCTCT
CCATTGAACTTGATATTCATGAATATCATGGAATTCATATTCATCACTCCGGCTCTCATTCCCATCATGC
AACACCTGAAGGCGGCCTTATCCAGGGTATCGATGACCACCTCTGCCCCGTTCCCTGAGATGTAGCAGGC
ATGTCTGATATTCACCGTCTTGGTCACCCTGTACTTGCAATCTGGACGCAGGGCTATCTTGGCATATTTC
TTAATGGCCTCCTCCCAATCCTCATCTGGGTTCAACCAGTGGGTTTTTATCTGCTCCAGGCCATATTTAT
CCTGCATCAGGCCTATCTCATCCCTGCACTCCTGCTGTAGCTCGTGCCAGGTAATGCGCTCAGGTCGCCT
GCGATTCATCAGGCTGGCTGTAAGCTCGGTCATCATCCCGGTATTGCCCCCATCGCTCCTCTCCCTCTTC
ACTCCCCTGGCCATGGTTGTCAGCACCTTGCTAAGCTCTGGGTACAGGCTGGATACCTGATTCAATCCAG
CTCCTCTTCCGACGGAGGGTCCAGGCCGCTCCTCGGGTTCTCGTCCATGGCCTCCCTCATTTCTTCCTCC
AACATGGATGTTTGTCTGTGTAGATGAAGAAGACCCGGAGCTGCTGGCTGTAGAAGCCAGTAGTTCAAGA
TTCTCTGTCCCCGCTGCCTGATCCAGGCCCTCCACAGGTGCATGGCTGCGAAGTCCAGGATGTAGCCCCT
GCTCAGTTGGGTGTCCTGGCTCCATTTGTCAACCAGAAAAACCACAAAAGCAACCCCGGCTGTAGTGCGC
CCTGGGCTGGAAAAATCAAGGCTGTGGAGGACCCTTTCCTGGAAAAGGGACTGGTGGCCGAAATTCAGAG
AATCGAGCAGGCCAGAACAGTCAGCAAAAAGATTTTCAAATTCCTCCTGATAATCCTTCTTAACAGTGTA
CACCAGGCGAGATAGAGGAGTTCCAAACCAGTGTCTCCAGAAACCGGAGCACCCGTCTGAACTATCCTCC
ACAAGCCGGCGTGTCTTGTTAAAGTCCCCAAGGATAGTCCACACCTCCATCAGGAGCTCCCTGAAGGTCT
GTGCCTAAGTGCCCAGGTGTTGCCACTTATATAGGACTAAGCCCCGCCCATGAGTCATAAACCACACCTT
GCATGCGTCACATATACTTTTATTGTACAACTTTATTTACACATGACTAAGCGCATCTGCGCCTAGTTCC
TGGGGCGTTTCAAGCTCAGATCCAAAGGTTCATCCCCGCCCATGTCCTGCAACAAGTCCTCAATTTTTTC
AACAGCTGCTCGCCTCTCGCCACTGGGTCTGACTGGGGTGGGTCTGTGCACTTGCAGGGGCGTGTCGCCT
GACAGCTCAGGGGGAGACGGGTGGTCTTCTTCTGAGGGTGATGACTCATCCTCTGACACCGGACCTAGTA
ACAAAAATAAACCACACTTAGCACAGCTGTTCAAGCAACACACAGATATGTGTTAAGCACTCAGCCTCTC
TCACATTCACTCCACTTACTGTAAATAAAGCTGAAAGTCTGTTTCATATAGCACAGAGCGCAGGAGGCGT
TCGCATCTCCGGACTTATCCCGGTGGTACTGGCAGTTCCTACAGCCTTGTACTGGCTCAGTAGATTTTTC
AATCACATCTTGCTCCTCCACAATCACACAAGCAAAGTCCGATAGAATAGCCATCTCTCGCTCACCCTGT
TCGTCCTCTGAATCGCTGGGAGGAAAACCTTCCTCATAGCACCGGAGGTCTAGCTCATCCTCCTCTTCCA
ATTCAGGTATGGGTGGTAGAGTTGGAGTATGAAGCGGAGTAGGTATAGCTTGGCTGGCTATGTCAGCCTG
AAGAATCATAGATTCTGGAAATATTAAATTCACAGCCTCTTCGTTAGGGTCGTCATCATGGGCATCTACC
TCCAGATCATAGAGGTCCTGAAGTGTAGGTCCCAGCTCGAACGGACTTGGATGCAGTTCGTCCTCCAATA
CCGTATCCACAAAGTCCTCCAGCATAAGCACAGCCAGCTCACCGGGCACAGTTGAAGGCAGGAGGCGCAG
GTGTCTCATTTTTCTCGGTCTCTGGGAGCGGAGCTCAGAGAAATCTCTACTCGCTGGCACTCAAGAGTGG
CCTCTTGACGGGCTCGACTGGTTTAAATACCCTGTGGATCAGCTGATCTGTGACATAAACACCGGACTTT
GACACGGACGCGGAAATTCGCGAAAAAAACACCGCAATCGAAACCCCCACGTAATCGGTCAAAGTCTCTC
GGCCCTCGGTAAATATTCCGCCCTGGGCGGGCCCGGTATTTTTCACTTTTCACTTCCTCATTCAGTTTTC
GCGCCAAAATGACCTAATTTCACTTGCATCCGCCCAGAATTACCTCATATCCGGGCGTGGCCGCGGGAAA
ATCGGCCGTTTCCGGGTCTAAAGTCCGCTTTTTTATAC
>lcl|Query_54939 NODE_9_length_4794_cov_3.492393
CCACCACCTGGACCTCGAGATGGACGGCCAGGCCTCCGAGCAGCGCATCCTGCAACTGCGCGTCCGTCAG
CAGCAGGAGCGGGCCGCCAAGGAGCTCCTCGATGCCATCAACATCCACCAGTGCAAGAAGGGCATCTTCT
GCCTGGTCAAACAGGCAAAGATCACCTACGAGCTCGTGTCCGGCGGCAAGCAGCATCGCCTCACCTATGA
GCTACCCCAGCAGAAGCAGAAGTTCACCTGCATGGTGGGCGTCAACCCCATAGTCATCACCCAGCAGTCG
GGCGAGACCAGCGGCTGCATCCACTGCTCCTGCGAAAGCCCCGAGTGCATCTACTCCCTCCTCAAGACCC
TTTGCGGACTCCGCGACCTCCTCCCCATGAACTGATTGATTAAAGCCCAGAAACCAATCAAACCCCTTCC
CATCTCCCCCAAATAAACAATCAATAACATTCAATAAAGATCACTTACTTGAAATCTGAAAGTATGTCTC
TGGTGTAGTTGTTCAGCAGCACCTCGGTCCCCTCTTCCCAACTCTGGTACTCCAGTCCCCGGCGGGCGGC
GAACTTCCTCCACACCTTGAAAGGGATGTCAAATTCCTGGTCCACAATTTTCATTGTCTTCCCTCTCAGA
TGTCAAAGAGGCTCCGGGTGGAAGATGACTTCAACCCCGTCTACCCCTATGGCTACGCGCGGAATCAGAA
TATCCCCTTCCTCACTCCCCCCTTTGTCTCCTCCGATGGATTCCAAAACTTCCCCCCTGGGGTCCTGTCA
CTCAAACTGGCTGACCCAATCACTATCAACAATGGAAATGTCTCACTCAAGGTGGGAGGGGGACTCACTT
TGCAAGAAGGAACTGGAGAGCTAACTATCAATGCCAAGACTCCCTTGCAAGTTGCAAATAAAAAATTAGA
GATTGCGTTTGAAACGCCATTGTATGAAAACAATGGAAAACTTGCTTTAAAAACAGGCCATGGATTAGCT
GTTTTAACCAAAGACAACACTGACATACCAGACTTAATTGGAACTCTTGTAGTCTTAACTGGAAAAGGAA
TTGGCACAGGTAGTGTTGCAGGTGGAGGAACTATAGATGTAAGACTTGGTGAAGATGGTGGATTGTCATT
TGATAAAAAGGGAGACCTAGTAGCTTGGAATAAAAAAGATGACAGGCGCACTCTGTGGACAACACCAGAT
CCATCTCCCAACTGCAGAGTATCGGAAGATAAAGATTCAAAACTAACTTTGATTCTTACGAAATGTGGAA
GTCAAATCTTAGCAAGCTTTTCACTGCTTGTGGTCAAAGGGACGTATGCAACTGTTGATAAAAACACAAC
TAAAAAAGAATTCAGCATTAAACTACTGTTTGATGCTAATGGAAAGCTTAAAAGCGAATCAGACCTTAGT
GGTTATTGGAACTATAGAAGCGATAATAGTGTTGTTGGCACTGCTTATGAAAATGCAGTGCCTTTCATGC
CTAATACCACAGCTTATCCAAAAATTATCAATAGCACAACTAATCCTGAAGATAAGAAAAGTTCAGCTAA
AAAAATTATTGTTGGTAATGTCTATCTAGGAGGTAACCCAGGTCAACCAGTAGCCGTTGCTATTAGTTTC
AATAAGGAAACTACTGCTGACTATTCAATAACATTCGACTTTGCATGGGGCAAAGCTTATGAAACACCTG
TGCCTTTTGACACCTCCTCCATGACATTCTCATATATTGCCCAGGAAAATAAAGACAAAGCCGAATAAAG
TGTTTTGAAATGAATTTATGTATCTTTATTGATTTTTACACCAGCACGGGTAGTCAGTCTCCCACCACCA
GCCCATTTCACAGTGTAAACAATTCTCTCAGCACGGGTGGCCTTAAATAGGGGAATGTTCTGATTAGTGC
GGGAACTGGACTTGGGGTCTATAATCCACACAGTTTCCTGGCGAGCCAAACGGGGGTCAGTGATTGAGAT
GAAGCCGTCCTCTGAAAAGTCTTCCAAGCGGGCCTCACAGTCCAAGGTCACAGTCTGGTGGAATGAGAAG
AACGCACAGATTCATACTCGGAAAACAGGATGGGTCTGTGCCTCTCCATCAGCGCCCTCAACAGTCTCTG
CCGCCGGGGCTCGGTGCGGCTGCTGCAGATGGGATCGGGATCGCAAGTCTCTCTGACTATGATCCCCACA
GCCTTCAGCATCAGTCTCCTGGTGCGTCGGGCACAGCACCTCATCCTGATCTCGCTCATGTTCTCACAGT
AAGTGCAGCACATAATCACCATGTTATTCAGCAGCCCATAATTCAGGGTGCTCCAGCCAAAGCTCATGTT
AGGGATGATGGAACCCACGTGACCATCGTACCAGATGCGGCAGTATATCAGGTGCCTGCCCCTCATGAAC
ACACTGCCCATATACATGATCTCTTTGGGCATGTTTCTGTTCACAATCTGGCGGTACCAGGGGAAGCGCT
GGTTGAACATGCACCCGTAAATGACTCTCCTGAACCACACGGCCAGCAGGGTGCCTCCCGCCCGGCACTG
CAGGGAGCCCGGGGATGAACAGTGGCAATGCAGGATCCAGCGCTCGTACCCGCTCACCATCTGGGCTCTC
ACCAAGTCCAGGGTAGCTGGGCACAGGCACACTGACATACATCTTTTTAAAATTTTTATTTCCTCTGGGG
TCAGGATCATATCCCAGGGGACTGGAAACTCTTGGAGAAGGGTAAAGCCAGCAGCACATGGTAATCCACG
GACAGAACTTACATTATGATAATCTGCATGATCACAATCGGGCAACAAGGGGTGTTGTTCAGTCAGTGAG
GCCCTGGTCTCCTCCTCACATCGTGGTAAACGGGCCCTGCGATATGGATGATGGCGGAGCGAGCTCGATT
GTTCCTCGGTGCTCATTGTAGTGCACCCTCTTGCGTACCTTGTCGTACTTCTGCCAGCAGAAAGTGGCCC
GGGAACAGCAGATACCTCTCCTCCGACAGTCCTTTCGCTGTTGCCGCTCAGTCATCCAACTGAAGTACAT
CCATTCTCGAAGATTCTGGAGAAGTTCCTCTGCATCTGATGAAACAAAAAGCCCGTCCATGCGGATTCCC
CTCATCACATCAGCCAGGACTCTGTAGGCCATCCCCATCCAGTTAATGCTGCCTTGTCTATCATTCAGAG
GGGGCGGTGGCAGGATTGGAAGAACCATTTTTATTCCAAACGGTCTCGAAGGACGATAAAGTGCAAGTCA
CGCAGGTGACAGCGTTCCCCGCCGCTGTGCTGGTGGAAACAGACAGCCAGGTCAAAACCCACTCTATTTT
CAAGATGCTCGACTGTGGCTTCGAGCAGTGGCTCTACGCGTACATCCAGCATAAGAATCACATTAAAGGC
TGGACCTCCATCGATTTCATCAATCATCAGGTTACACTCATTCACCATCCCTAGGTAATTCTCATTTTTC
CAGCCTTGGATTATTTCTACAAATTGTTGGTGTAAGTCCACTCCGCACATGTGGAAAAGCTCCCACAGCG
CCCCCTCCACTTTCATAATCAGGCAGACCTTCATAATAGCAACAGATCTGGCTGCTCCACAACCTGCAGC
GTGTTCAAAACAACAAGATTCAATGAGTTTCTTCCCTCTGCCCTGAGCTCACGTCTCAATGTGAGCTGTA
AAAAGTCACTCAAGTCCTCGGCCACTACAGATGCCAAGTCAGAGCCAGGGCTAAGCGTTGGACTGGCAAG
CGTGAGGGAGTATCTTAGAGCTCCATAATTAGCCCCCAAAAACTGCATGCTGGAATAAGCTCTCTTTGTG
TCACCGGTGATTCCTTCCAAGAGGTGAGTGATAAAGCGAGGTAGGTGCTCTTTAATCATAGCAGTAATGG
AAAAGTCCTCTAAATAAGTCACTAGGGCCCCAGGGACCACAATGTGGTAGCTGACACCGCGCCGCTCAAG
CATTGTTAGTAGAGATGAGAGTCTGAAAAACAGAAAGCATGCACTAAACCAGGGTGGCTATTCTCACTGA
AGGAAAAATCACTCTCTCCAGCAGCAGGGTGCCCACTGGGTGGCCCTCGCGGACATACAAAAATCGGTCC
GTGTGGTTAAAGAGCAGCACAGAGAGATCATGTCTTCTCCCGGCAAATATCACATCGGACTGGGTTAGTA
TGCCCCTGGCATGGTAGTCATTCAAGGCCATAAATCTGCCCTGATATCCAGTAGGAACCATCACACTCAC
TCTGAGGTGAAGCAATATCACCCCATGCGGAGGAATGTGGAAAGATTCGGGGCAAAAGAAGGTATATCTA
TTGCTAGCCCCTTCCTGGACGGGAGCGATCCCTCCAGGGCTATCTATGAAAGCATACAGAGATTCAGCCA
TAGCTCAGCCCGCTTACCAGTAGACAGAGAGCACAGCAGTACAAGCGCCAACAGCAGCGACTGACTACCC
ACTGACCCAGCTCCCTATTTAAAGGCACCTTACACTGACGTAATGACCAAAGGTCTAAAAACCCCGCCAA
AAAAAAACACATACGCCCTGGGTGTTTTTCGCGAAAACACTTCCGCGTTCTCACTTCCTCGTATCGATTT
CGTGACTCAACTTCCGGGTTCCCACGTTACGTCACTTCTGCCCTTACATGTGGCTCCGCCGTAGGCCGCC
ATCTTGCCATCGTCCAAAATGGCTTCCATGTCCGGCCACGCCTCCGCGCCGACCGTGGACGCCGTGCGTC
GTGACGTCAGTAACGGTCGTTGCAACAGCCAATCAGCGTCAGCCACGCCCCAAATTCAAAAGCTCATTTG
CATATTAACTTTTGTTTACTTTGTGGGGTATATT
>lcl|Query_54948 NODE_18_length_2567_cov_3.366803
CTCGCGCCCCCCGCCCCGCGGGGGGGCCACAGCCCCGCGGGCGCGCGGGGGGCGGGTCCGCGACGCGGCT
TCGGAGCCGCGCAACGGTGGCGGCCCAGCCAAGGTACGGACTAAAAAAATCCGTGGAAACGACCACAAAC
CCACCCGAAGAAAAAAAGTACCATCTGCATCCAAACCGCGCCCTCTCCCGCCTCTACGAGGTCAACCTCA
GAACCCTGCCCCCGGACCTGGATCTCCGCGACACCATGGACAGCTCCCAACTGCGCGCCCTCGTCTTCGC
TCTCCGCCCCAGCCGCGCCGAGATCTGGACCTGGCTCCCGCGCGGGCTCGTCAGCCTCTCCGTCCTCGAG
GAGCCCCAGGGTGAGTCCCACGCAGGCGAACATGAAAACCACCAGCCAGGGCCGCCACTCCTGAAGTTCC
TCCTCAAGGGACGCGCTGTGTATCTCGTGGATGAGGTACAGCCCGTGCAGCGCTGCGAGTACTGCGGACG
CTTTTACAAGCATCAGCATGAGTGCTCGGTTCGCCGGCGGGATTTCTACTTTCATCACATCAACAGCCAC
TCGTCCAACTGGTGGCAGGAAATCCAGTTCTTCCCAATCGGCTCTCATCCTCGCACGGAGCGGCTCTTTG
TCACCTACGATGTAGAAACCTACACCTGGATGGGGTCCTTCGGCAAGCAGCTCGTCCCCTTCATGCTGGT
CATGAAATTCTCCGGGGACCCCGAGCTGGTCGCCCTCGCTCGCGATCTCGCCGTGCGCTTACGCTGGGAT
CGCTGGGAGCGGGACCCCCTCACCTTCTACTGCGTCACCCCCGAAAAGATGGCCGTGGGCCAGCAGTTCC
GCCTCTTTCGCGACGAGCTCCAGACCCACATGGCCCGCGAGCTCTGGGCTTCCTTCATGCGTGCCAACCC
ACATCTCCAGGAGTGGGCGCTCGAGCAGCACGGTCTGCAATGCCCCGAGGACCTCACCTACGAGGAGCTC
AAAAAGCTGCCGCACATCAAAGGCCGCCCGCGATTCATGGAACTCTACATCGTCGGGCACAACATCAACG
GCTTCGACGAGATCGTCCTCGCCGCCCAGGTCATCAACAACCGAGCCTCCGTCCCTGGCCCTTTCCGCAT
CACCCGCAATTTCATGCCGCGGGCAGGCAAGATTCTCTTCAATGACGTCACTTTCGCTCTGCCTAACCCC
CTCTCGAAGAAGCGCACCGATTTCGAGCTCTGGGAGCACGGCGGCTGCGACGACTCGGACTTCAAGTACC
AGTTCTTGAAAGTCATGGTCAGGGACACCTTCGCCCTGACGCACACCTCGCTCCGCAAGGCCGCTCAAGC
TTACGCCCTCCCCGTGGAGAAGGGCTGCTGTCCCTACAAGGCCGTGAACCAATTCTACATGCTGGGTTCT
TACCGTGCGGACGATCGAGGATTCCCGCTCCGGGAGTACTGGAAGGATGACGAGGAGTACGCCCTCAACC
GCGAGCTGTGGGAGAAGAAAGGAGAGCCGGGTTATGACATCATCCGCGAAACGCTCGACTACTGCGCCAT
GGACGTCCTCGTCACCGCCGAGCTCGTCACCAAGCTGCAAGACTCCTACGCGCACTTCATCCGCGACTCG
GTCCGCCTGCCCCACGCCCACTTTAACATCTTCCAAAGGCCCACCATCTCCTCCAACTCGCATGCCATCT
TTCGGCAGATCGTCTTCCGCGCCGAGCAGCCTCAGCGCACCAATCTCGGCCCCGCCTTCTTGGCACCCTC
GCACGAGTTGTATGACTACGTGCGCGCCAGCATCCGTGGGGGGCGCTGTTATCCCACCTACATCGGCATC
CTCTCGGAACCCATCTATGTCTATGACATCTGCGGCATGTACGCCTCCGCGCTCACGCATCCCATGCCCT
GGGGTCCGCCCCTCAATCCCTACGAGCGAGCGCTGGCCGCCCGCGAGTGGCAGATGGCCTTGGATGATGC
ATCCTCAAAAATCGATTATTTTGACAAGGAACTCTGTCCGGGCATCTTCACCATCGATGCGGACCCCCCT
GACGAGCACCTGCTTGATGTGCTGCCCCCTTTCTGCTCGCGCAAGGGCGGGCGCCTCTGCTGGACAAACG
AGCCCCTGCGCGGCGAGGTGGCCACCAGCGTGGACCTTGTCACCCTGCATAACCGCGGCTGGCGCGTCAG
GATCGTGCCCGACGAGCGCACCACCGTCTTCCCCGAATGGAAGTGCGTCGCGCGCGAGTATGTCCAGCTC
AACATCGCGGCCAAGGAGCGCGCCGACCGTGACAAAAATCAGACCATGAGATCCATTGCCAAGCTCCTCT
CCAACGCCCTCTATGGCTCCTTCGCCACCAAGCTTGACAATAAAAAAATAGTCTTTTCTGACCAGATGGA
TGAAAGTCTCCTGAAAAGCATCGCGGCAGGGCAGGCTAACATCAAATCCTCCTCGTTTCTAGAAACTGAC
AACCTGAGTGCCGAGGTCATGCCCGCTCTCGAGAGGGAATACTTACCCCAACAGCTGGCGCTCGTGGACA
GCGACGCGGAAGAGAGTGAGGACGAGCACAGACCCGCCCCCTTTTAT
>lcl|Query_54961 NODE_31_length_2097_cov_2.669543
TCCGTCCCCAATTCCATCATCGCCGAGGAGAAACTGCTGGCCCTGCTGGCCGAGCTGGAAGCCCTGAGCC
TCCAGCTGGCCGCCCTGACCCAGCAGGTGTCCGAGCTCCGCGAGCAGCAGCAAAATAAATGATTCAATAA
ACACAGATTCTGATTCAAAAGCAAAGCATCTTTATTATTTATTTTTTCGCGCGCGGTAGGCCCTGGTCCA
CCTCTCCCGATCATTGAGAGTGCGGTGGATTTTTTCCAGGACCCGGTAGAGGTGGGATTGGATGTTGAGG
TACATGGGCATGAGCCCGTCCCGGGGGTGGAGGTAGCACCACTGCATGGCCTCGTGCTCTGGGGTCGTGT
TGTAAATGATCCAGTCATAGCAGGGGCGCTGGGCGTGGTGCTGGATGATGTCCTTGAGGAGGAGACTGAT
GGCCACGGGGAGCCCCTTGGTGTAGGTGTTGGCGAAGCGATTGAGCTGGGAGGGATGCATGCGGGGGGAG
ATGATGTGCAGTTTGGCCTGGATCTTGAGGTTGGCGATGTTGCCGCCCAGATCCCGCCGGGGGTTCATGT
TGTGCAGGACCACCAGAACGGTGTAGCCCGTGCACTTGGGGAACTTGTCATGCAACTTGGAAGGGAATGC
GTGGAAGAATTTGGAGACGCCCTTGTGCCCGCCCAGGTTTTCCATGCACTCATCCATGATGATGGCAATG
GGCCCGTGGGCTGCGGCTTTGGCAAAGACGTTTCTGGGGTCAGAGACATCGTAATTATGCTCCTGGGTGA
GATCATCATAAGACATTTTAATGAATTTGGGGCGGAGGGTGCCAGATTGGGGGACGATGGTTCCCTCGGG
CCCCGGGGCGAAGTTCCCCTCGCAGATCTGCATCTCCCAGGCTTTCATCTCGGAGGGGGGGATCATGTCC
ACCTGCGGGGCGATGAAAAAAACGGTTTCCGGGGCGGGGGTGATGAGCTGCGAGGAGAGCAGGTTTCTCA
ACAGCTGGGACTTGCCGCACCCGGTCGGGCCGTAGATGACCCCGATGACGGGTTGCAGGTGGTAGTTCAA
GGAGATGCAGCTGCCGTCGTCCCGGAGGAGGGGGGCCACCTCGTTGAGCATGTCCCTGACTTGGAGGTTT
TCCCGGACGAGCTCGCCGAGGAGGCGGTCCCCGCCCAGCGAGAGCAGCTCTTGCAGGGAAGCAAAGTTTT
TCAGGGGCTTGAGCCCGTCGGCCATGGGCATCTTGGCGAGGGTCTGCGATAGGAGCTGGAGGCGGTCCCA
GAGCTCGGTGACGTGCTCTACGGCATCTCGATCCAGCAGACTTCCTCGTTTCGGGGGTTGGGACGACTGC
GACTGTAGGGCACGAGACGATGGGCGTCCAGCGCTGCCAGCGTCATGTCCTTCCAGGGTCTCAGTGTCCG
CGTGAGCGTGGTCTCCGTCACGGTGAAGGGGTGGGCCCCGGGCTGGGCGCTTGCAAGGGTGCGCTTGAGA
CTCATCCTGCTGGTGCTGAAACGGGCACGGTCTTCGCCCTGCGCGTCGGCGAGATAGCAGTTGACCATGA
GCTCGTAGTTGAGGGCCTCGGCGGCGTGGCCCTTGGCGCGGAGCTTGCCTTTGGAAGAGCGCCCGCAGGC
GGGACATAGGAGGGATTGCAGGGCGTAGAGCTTGGGCGCTAGAAAGACGGACTCGGGGGCGAAGGCGTCC
GCTCCGCAGTGGGCGCAGACGGTCTCGCACTCGACGAGCCAGGTGAGCTCGGGCTGCTCGGGGTCAAAAA
CCAGTTTTCCCCCGTTCTTTTTGATGCGCTTCTTACCTCGCGTCTCCATGAGTCTGTGTCCGCGCTCGGT
GACAAACAGGCTGTCGGTGTCCCCGTAGACGGACTTGATGGGCCTGTCCTGCAGGGGCGTCCCGCGGTCC
TCCTCGTAGAGAAACTCGGACCACTCTGAGACGAAGGCGCGCGTCCACGCCAAGACAAAGGAGGCCACGT
GCGAGGGGTAGCGGTCGTTGTCCACCAGGGGGTCCACCTTTTCCACCGTGTGCAGGCACATGTCCCCCTC
CTCCGCATCCAAGAAGGTGATTGGCTTGTAGGTGTAGGCCACGTGACCTGGGGTCCCAGACGGGGGG
>lcl|Query_54950 NODE_20_length_2421_cov_3.078901
CGCTGTCTCAGCCTCGAGCAGTCCACCCAGACCGTGCAGGGGCCCGACTCCGCCGCCTGCGGACTCTTCT
GTTGCATGTTCTTGCATGCCTTCGTGCACTGGCCCGACCGACCCATGGACGGGAACCCCACCATGAACTT
GCTGACGGGGGTGCCCAACGGCATGCTACAATCGCCACAGGTGCTGCCCACCCTCCGGCGCAACCAGGAG
GAGCTCTACCGCTTCCTCGCGCGCCACTCCCCCTACTTTCGCTCCCACCGCGCCGCCATCGAACACGCTA
CCGCTTTTGATAAAATGAAACAACTGCGTGTATGACTCAAATAAACAGCACTTTTATTTTACACATGCAC
TGGAGTATATGCAAGTTATTTAAAAGTCGAAGGGGTTGTCGCGCTCGTCGTTGTGCGCCGCGCTGGGGAG
GGCCACGTTGCGGTACTGGAACTTGGGCTGCCACTTGAACTCGGGGATCACCAGTTTGGGAACGGGAATC
TCGGGGAAGGTCTCGCTCCACATGCGCCGGCTCATCTGCAGGGCGCCCAGCATGTCCGGGGCGGAGATCT
TGAAATCGCAGTTGGGGCCGGTGCTCTGCGCGCGCGAGTTGCGGTACACGGGGTTGCAGCACTGGAACAC
CATCAGACTGGGGTACTTCACGCTGGCCAGCACGCTCTTGTCGCTGATCTGATCCTTGTCCAGGTCCTCG
GCGTTGCTCAGGCCGAACGGGGTCATCTTGCACAGCTGGCGGCCCAGGAAGGGCACGCTGTGGGGCTTGT
GGTTACACTCGCAGTGCACGGGCATCAGCATCATCCCCGCGCCGCGCTGCATATTCGGGTAGAGGGCCTT
GACGAAGGCCTCGATCTGCTTGAAAGCTTGCTGGGCCTTGGCCCCCTCGCTGAAGAACAGGCCGCAGCTC
TTCCCGCTGAACTGGTTATTCCCGCACCCGGCATCCTGCACGCAGCAGCGCGCGTCATGGCTGGTCAGTT
GCACCACGCTTCTCCCCCAGCGGTTCTGGGTCACCTTGGCCTTGCTGGGCTGCTCCTTCAACGCACGCTG
CCCGTTCTCGCTGGTCACATCCATCTCCACCACGTGGTCCTTGTGGATCATCACCGTCCCATGCAGACAC
TTGAGCTGGCCTTCCACCTCGGTGCATCCGTGATCCCACAGGGCGCTGCCGGTGCACTCCCAGTTCTTGT
GCGCGATCCCGCTGTGGCTGAAGATGTAACCTTGCAACAGGCGGCCCATCACGGTGCTAAAGCTCTTCTG
GGTGGTAAAGGTCAGTTGCAGGGCGCGGGCCTCCTCGTTCATCCAGGTCTGGCACATCTTTTGGAAGATC
TCGGTCTGCTCGGGCATGAGCTTGTAAGCATCGCGCAGGCCGCTTTCGACGCGGTAGCGTTCCATCAGCA
CGTTCATGGTATCCATGCCCTTCTCCCAGGACGAGACCAGAGGCAGACTCAGGGGGTTGCGCACGTTCAG
AATACCGGGGGTCGCGGGCTCGACGATGCGTTTTCCGTCCTTGCCTTCCTTCAACAGAACCGGCGGCTGG
CTGAATCCCACTCCCACGATCACTTCTTCCTGGGGCATCTCTTCGTCGGGGTCTACCTTGGTCACATGTT
TGGTCTTCCTGGCTTGCTTCTTTGGCAGTTTTGGAGGGCTGTCTACGGGGACCACGTCCTCCTCGGAAGA
CCCGGAGCCCACCCGCTGGTACTTTCGGCGCTTGGTGGGCAGAGGAGGTGGTGAGGGGCTCCTCTCCTGC
TCCGGCGGATAGCGCGCCGACCCGTGGCCCCGGGGCGGAGTGGCCTCTCGGTCCATGAACCGGCGCACGT
CCTGACTGCCGCCGGCCATTGTTTCCTAGGGGAAGATGGAGCCGCGTAAGCAGGAGCAGGAGGAGGACTT
AACCACCCACGAGCAACCCGAGCAGGACCTGGGCTTGGAAGATCGTCTAGAACCCCCACAGGATGAACAG
GAGCACGAGCAAGGCTACCTGGGAGGAGGAGATGTGCTGCTGAAACACTTGCAGCGCCAGTCCCTCATCC
TCCGGGACGCCCTGGCCGACCGGAGCGAAACCCCCCTCAGCGTCGAGGAGCTGTGTCGGGCCTACGAGCT
CAACCTCTTCTCGCCGCGCGTGCCCCCCAAACGCCAGCCCAACGGCACCTGCGAGCCCAACCCGCGTCTC
AACTTCTACCCCGTCTTCGCGGTCCCCGAGGCCCTTGCCACCTATCACATCTTTTTCAAGAACCAAAAGA
TCCCCGTCTCCTGCCGCGCCAACCGCACCCGCGCCGACGCGCTCCTCGCTCTGGGGCCCGGCGCGCGCAT
ACCTGATATCGCTTCCCTGGAAGAGGTGCCCAAGATCTTCGAAGGGCTCGGTCGGGACGAGACGCGCGCG
GCGAACGCTCTGAAAGAAACAGCAGAGGAAGAGGGTCACAC
>lcl|Query_54970 NODE_40_length_1788_cov_2.996388
GTGCAGGAGCGCAGCCTGAGCCTGGCCGAGAAGGTGGCGGCGATCAACTACTCGGTGCTGAGCCTGGGCA
AGTTTTACGCGCGCAAGATTTACAAGACGCCGTACGTGCCCATAGACAAGGAGGTGAAGATAGACAGCTT
TTACATGCGCATGGCGCTCAAGGAGCTGACGCTGAGCGACGACCTCGGCGTGTACCGCAACGACCGCATC
CACAAGGCCGTGAGCACGAGCCGGCGGCGCGAGTTAAGCGACCGCGAGCTGATGCTGAGCCTGCGCCGGG
CGCTGGTAGGGGGCGCTACAGGCGAGGAGTCCTACTTCGACATGGGGGCGGACCTGCATTGGCAGCCGAG
CCGGCGCGCCTTGGAGGCCGCCTACGGTCCAGAGGACTTGGATGAGGATGAGGAAGAGGAGGAGGATGCA
CCCGTTGCGGGGTACTGACGCCTCCGTGATGTGTTTTTAGATGTCCCAGCAAGCCCCGGACCCCGCCATA
AGGGCGGCGCTGCAAAGCCAGCCGTCCGGTCTAGCATCGGACGACTGGGAGGCCGCGATGCAACGCATCA
TGGCCCTGACGACCCGCAACCCCGAGTCCTTTAGACAACAGCCGCAGGCCAACAGACTCTCGGCCATTCT
GGAGGCGGTGGTCCCCTCTCGGACCAACCCCACGCACGAGAAGGTGCTGGCGATCGTGAACGCGCTGGCG
GAGAACAAGGCCATCCGTCCCGACGAGGCCGGGCTGGTGTACAACGCCCTGCTGGAGCGCGTGGGCCGCT
ACAACAGCACGAACGTGCAGTCCAACCTGGACCGGCTGGTGACGGACGTGCGCGAGGCCGTGGCGCAGCG
CGAGCGGTTCAAGAACGAGGGCCTGGGCTCGCTGGTGGCGCTGAACGCCTTCCTGGCGACGCAGCCGGCG
AACGTGCCGCGCGGGCAGGACGATTACACCAACTTTATCAGCGCGCTGCGGCTGATGGTGACCGAGGTGC
CCCAGAGCGAGGTGTACCAGTCGGGCCCGGACTACTTTTTCCAGACGAGCCGGCAGGGCCTGCAAACGGT
GAACCTGAGCCAGGCTTTCAAGAACCTGCGCGGGCTGTGGGGCGTGCAGGCGCCCGTGGGCGACCGGTCG
ACGGTGAGCAGCTTGCTGACGCCCAACTCGCGGCTGCTGCTGCTGCTGATCGCGCCCTTCACCGACAGCG
GCAGCGTGAACCGCAACTCGTACCTGGGCCACCTGCTGACGCTCTATAGGGAGGCCATAGGCCAGGCGCA
GGTGGACGAGCAGACCTTCCAGGAGATCACGAGCGTGAGCCGCGCGCTGGGGCAGAACGACACCGACAGT
CTGAGGGCCACCCTGAACTTTTTGCTGACCAATAGACAGCAGAAGATCCCGCCGCAGTACGCGCTGTCAG
CCGAGGAGGAAAGGATCCTGAGATATGTGCAGCAGAGCGTAGGGCTGTTCCTGATGCAGGAGGGGGCCAC
CCCCAGCGCCGCGCTGGACATGACCGCGCGCAACATGGAACCTAGCATGTACGCCGCCAACCGGCCGTTC
ATCAATAAGCTGATGGACTACCTGCACCGCGCGGCGGCCATGAACTCGGACTACTTTACCAATGCCATCC
TGAACCCGCACTGGCTCCCGCCGCCGGGGTTCTACACGGGCGAGTACGACATGCCCGACCCCAACGACGG
GTTCCTGTGGGACGACGTGGACAGCGCGGTGTTCTCGCCCGCCTTTCAAAAGAGACAGGAAGCTGTGCGC
ACGCCTAGCGTGGGCGCGGTGGGACGGAGCCACTTTCC
>lcl|Query_54971 NODE_41_length_1779_cov_2.704600
CTCTACGGCTACCACCGCCTCATGCTCGAGGACCTGGCCCCGGGCGCGCCGGCCACCCAGCGCTGGCCCC
TCTACCGCCAGCCGCCGCCGCACTTCCTCGTGGGCTACCAGTACCTCGTGCGCACCTGCAACGACTACGT
CTTCGACTCGCGCGCCTTCTCGCGGCTCAGGTACTCCGAGGTCGTGCAGCCCGGCCTGCAGACCGTCAAC
TGGTCGCTCATGGCCAACTGCACCTACACCATCAACACCGGGGCCTACCACCGCTTCGTCGACATGGACG
ACTTCCAGGACACCCTCACCCGCGTGCAACAGGCCATCCTCGCCGAGCGCGTCGTCGCCGACCTGGCGCT
CGTGCAGCCGCTCAGGGGCGTCGGGGTCACCCGCATGGAAGACTCCGCCTCCGCCAGCGATGACATAGAG
AGGCTCATGCATGACTACTACAAGAACCTGAGCCGGTGTCAGGGCCAGGCCTGGGGCATGGCCGAGCGGC
TCCGCATCCAGCAAGCGGGACCCAAGGACCTGGTCCTCCTCGCCACCATCCGCCGCCTCAAAAACGCCTA
CTTCAATTACATCATCAGCAACCGCAATTCTAACAGCGTCCACAGGGCTGCTACGTGTCTGAGCTTACCT
TGCGACTGCGATTGGCTAGACGCTTTCCTCGAAAGATTCTCCGATCCGGTCGATCTCGACGCGCTCACGT
CCCCTACACCGCAATTGATAAGATGCATCGTCAGCGCCCTCTCGCTGCCCAACGGGGACCCGCCCCATTA
CCGGGAGATGACCGGCGGCGTCTTCACGCTGCGTCCTCGCGAACGGGGTCGCGCCGTCACCGAAACCATG
CGTCGCCGCCGCGGGGAGATGATCGAGCGCTTCGTCGACCGTCTCCCGGTGCGTCGCCGTCGTCGCCGGG
CCCCGCCGCCACCACCGCCCCCAGAGGAAGAAATAGAAGAGGAAGAGGTCGTCATGGAAGAAGAGGAAGA
GGAGGAGGCCCCCGGGGATTTCGAGCGCGAGGTGCGCGCCACCATCGCCGAGCTCATCAGGCTCCTGGAA
GACGAGCTCACGGTCTCGGCCCGCAACGCCCAGTTTTTCAACTTCGCCGTGGACTTCTACGAGGCCATGG
AAAGGTTGGAAGCCATCGGCGACATCAGCGAGATGCCCCTGCGCCGCTGGATCATGTACTTCTTCGTCAC
CGAGCACATCGCCACCACCCTCAACTACCTCTTCCAGCGCCTGCGCAACTACGCCGTCTTCACGCGGCAC
GTGGAGCTCAACCTCGCGCAGGTGGTCATGCGCGCGCGCGACGCCGACGGGGACGTGGTCTACAGCCGCG
TCTGGAACGAGAGCGGCCTGGGCGCCTTCTCGCAGCTCATGGGCCGCATCTCGAATGACCTCGCCGCCAC
CGTCGAGCGCGCGGGCCGCGGCGATCTCCAGGAGGAGGAGATCGAGCAGTTCATGTCCGAGATCGCCTAC
CAGGACAACTCGGGCGACGTGCAAGAGATCCTGCGTCAGGCCGCCGTCAATGACGCCGAGATTGATTCTG
TTGAACTGTCTTTCAGGTTCAAAGTCACGGGGCCCGTGGTCTTCACTCAGAGGCGGCAGATCCAGGATGT
CAACCGCCGCGTCGTCGCGCACGCCAGCGCTCTCAGGGCGCAGCACCGGGACCTGCCCGAGCGCCACGCA
GACGTGCCTCTGCCGCCCCTGCCCGCGGGGCCGGAACCGCCGCTGCCGCCGGGAGCGCGTCCGCGACACC
GCTTCTGAAGCGCGGCACGGTCGTGGCCC
>lcl|Query_54980 NODE_50_length_1572_cov_2.137024
GGTCTGCGCTACCGCTCCATGTTGTTGGGCAACGGCCGCTACGTGCCCTTCCACATCCAAGTGCCCCAAA
AGTTCTTTGCCATCAAGAACCTGCTCCTGCTCCCGGGCTCCTACACCTACGAGTGGAACTTCCGCAAGGA
CGTCAACATGATCCTGCAGAGTTCCCTCGGCAACGATCTGCGCGTCGACGGCGCCTCCGTCCGCTTCGAC
AGCGTCAACCTCTACGCCACCTTCTTCCCCATGGCGCACAACACCGCCTCCACTCTGGAAGCCATGCTGC
GCAACGACACCAACGACCAGTCATTCAACGACTACCTCTCGGCCGCCAACATGCTCTACCCCATCCCGGC
CAAGGCCACCAACGTGCCCATCTCCATCCCCTCGCGCAACTGGGCCGCCTTCCGCGGCTGGAGTTTCACC
CGTCTCAAGACCAAGGAAACTCCCTCGCTCGGCTCGGGTTTCGATCCCTACTTTGTCTACTCGGGCTCGA
TCCCCTACCTCGACGGGACCTTCTACCTCAACCACACCTTCAAGAAGGTCTCCATCATGTTCGACTCCTC
GGTCAGCTGGCCCGGCAACGACCGGCTGCTCACGCCGAACGAGTTCGAGATCAAGCGCAGCGTCGACGGG
GAGGGCTACAACGTGGCCCAATGCAACATGACCAAGGACTGGTTCCTCGTCCAGATGCTCTCCCACTACA
ACATCGGCTACCAGGGCTTCCACGTGCCCGAGGGCTACAAGGACCGCATGTACTCCTTCTTCCGCAACTT
CCAGCCCATGAGCAGGCAGGTGGTCGATGAGATCAACTACAAGGACTACAAGGCCGTCACCCTGCCCTTC
CAGCACAACAACTCAGGCTTCGTCGGCTACCTCGCACCCACCATGCGCCAGGGGCAGCCCTACCCCGCCA
ACTTCCCCTACCCGCTCATCGGCTCCACCGCAGTGCCCTCCGTCACCCAGAAAAAGTTCCTCTGCGACAG
GGTCATGTGGCGCATCCCCTTCTCCAGCAACTTCATGTCCATGGGCGCCCTCACCGACCTGGGTCAGAAC
ATGCTCTACGCCAACTCGGCCCACGCGCTCGACATGACCTTCGAGGTGGACCCCATGGATGAGCCCACCC
TCCTCTATCTTCTCTTCGAAGTTTTCGACGTGGTCAGAGTGCACCAGCCGCACCGCGGCGTCATCGAGGC
CGTCTACCTGCGCACGCCCTTCTCCGCCGGCAACGCCACCACCTAAGCATGAGCGGCTCCAGCGAACGAG
AGCTCGCGGCCATCGTGCGCGACCTGGGCTGCGGGCCCTACTTTTTGGGCACCCACGACAAGCGCTTCCC
GGGCTTCCTCGCCGGCGACAAGCTGGCCTGCGCCATCGTCAACACGGCCGGCCGCGAGACCGGGGGCGTG
CACTGGCTCGCCTTTGGCTGGAACCCGCGCTCGCGCACCTGCTACATGTTCGACCCCTTCGGGTTCTCGG
ACCGCCGGCTCAAGCAGATTTACAGCTTCGAGTACGAGGCCATGCTGCGCCGAAGCGCCCTGGCCTCCTC
GCCCGACCGCTGTCTCGGCCTCGAGCAGTCCA
>lcl|Query_54963 NODE_33_length_2074_cov_2.430919
AAGCTGTGGCCAGGCCTGGCGGGGGCGCGGTGGGAGGGGGCCCCTTTCCTAGCTTGGGGAGTTTGCATAG
CCTGCCGGGCTCGGTTAACAGCGGCAGGGTGAGCCGGCCGCGCTTGCTGGGCGAGGATGAGTACCTGAAC
GACTCGCTGCTGCAGCCGCCTCGGGCCAAGAACGCCATGGCCAATAACGGGATAGAGAGTCTGGTGGACA
AACTGAACCGCTGGAAGACCTACGCTCAGGACCATAGGGACGCGCCCGCGCCGCGGCGACAGCGCCACGA
CCGGCAGCGGGGCCTGGTGTGGGACGACGAGGACTCGGCCGACGATAGCAGCGTGTTGGACTTGGGCGGG
AGCGGTGGTGGGGCCAACCCGTTCGCGCATCTGCAGCCCAGACTGGGGCGACGGATGTTTTGATGAAATA
AAACTCACCAAGGCCATAGCGTGCGTTCTCTTCCTTGTTAGAGATGAGGCGCGCGGTGGTGTCTTCCTCT
CCTCCTCCCTCGTACGAGAGCGTGATGGCGCAGGCGACCCTGGAGGTTCCGTTTGTGCCTCCGCGGTATA
TGGCTCCTACGGAGGGCAGAAACAGCATTCGTTACTCGGAGCTGGCTCCGCAGTACGACACCACTCGCGT
GTACTTGGTGGACAACAAGTCGGCGGACATCGCTTCCCTGAACTACCAAAACGACCACAGCAACTTCCTG
ACCACGGTGGTGCAGAACAACGATTTCACCCCCGCCGAGGCCAGCACGCAGACGATAAATTTTGACGAGC
GGTCCCGGTGGGGCGGTGATCTGAAGACCATTCTGCACACCAACATGCCCAATGTGAACGAGTACATGTT
CACCAGCAAGTTTAAGGCGCGGGTGATGGTGTCTAGAAAGCGGCCAGAGGGGGCGACAGATGCAAGTCAG
GATATCTTAGAGTATCAGTGGTTTGAGTTTACCCTGCCCGAGGGCAACTTTTCCGAGACCATGACCATAG
ACCTGATGAACAACGCCATCTTGGAAAACTACTTGCAAGTGGGGCGGCAAAATGGCGTGCTGGAGAGCGA
TATCGGAGTCAAGTTTGACAGCAGGAATTTCAAGCTGGGCTGGGACCCGGTGACCAAGCTGGTGATGCCA
GGGGTCTACACCTACGAGGCCTTCCACCCGGACGTGGTGCTGCTGCCGGGCTGCGGGGTGGACTTCACCG
AGAGCCGCCTGAGCAACCTCCTGGGCATTCGCAAGAAGCAACCTTTCCAAGAAGGCTTCAGAATCATGTA
TGAGGATCTAGAAGGGGGCAACATCCCTGCCCTGCTGGATGTGGATGCATACCTCAAAAGCAAGAATGAT
CTGGAAGAGGCTACCAAGAATGCGAACACAGCTGCTGCCAATGGAGGTGGTGAAACTAGGGGAGATACTT
TTCTCACCACCGAACAGCTAAGAGCTGCTGGCAAGGAGCTGGTTATTAAGCCCATCAAGGAAGATGCTAG
CAAGAGGAGCTATAATGTCATAGGGGACACCCATGACACCCTGTACCGAAGCTGGTACTTGTCCTATACC
TACGGGGACCCCGAGAAGGGGGTGCAGTCGTGGACGCTGCTCACCACCCCAGACGTCACCTGCGGCGCGG
AGCAAGTCTACTGGTCGCTGCCGGACCTCATGCAAGACCCGGTCACCTTCCGCTCCACCCAGCAAGTCAG
CAACTACCCCGTGGTCGGCGCCGAGCTCATGCCCTTCCGCGCCAAGAGCTTTTACAACGACCTCGCCGTC
TACTCCCAGCTCATCCGCAGCTACACCTCCCTCACCCACGTCTTCAACCGCTTCCCCGACAACCAGATCC
TCTGCCGCCCGCCCGCGCCCACCATCACCACCGTCAGTGAAAACGTGCCTGCTCTCACAGATCACGGGAC
GCTACCGCTGCGCAGCAGTATCCGCGGAGTCCAGCGAGTGACCGTCACTGACGCCCGTCGCCGCACCTGT
CCCTACGTCTACAAGGCCCTGGGCATAGTCGCGCCGCGCGTGCTCTCCAGTCGCACCTTCTAAAAAATGT
CTATTCTCATCTCGCCCAGCAATAACACCGGCTGGGGTCTTACT
>lcl|Query_55016 NODE_86_length_1138_cov_1.900099
GTGGTGCGGCGGCGGCGTTTGGCGGCTGGACGCCTGCGGCTGGCGTAGTACCGGGTGCCGCGGTAGCCCG
GCGTCGGGATGATGGAAGGATGCAACACGTAGTTGGGCATCAGCCGGCTGGCGGCGCCCCATCTTCGCCT
CCTGGGAGGCTCGGTTGCCATGGTAGATGTAGAGGCAGTGGCGGTGGAAGTAGCTGGGAGCCAGGGGTCG
GTCTGCACCTCGATGCTGGTCGAGGGTTTTTTGTCGACATCCATGTCGGTGGGGATCTGAATGTCCACGG
TCTGCACGCCCAGGCCCGGCGCCACCTGCTTGATGGGGCGCACCTTGACCTCGGGCTCCACATCCATTTT
CACGGTGTCCAGCACGTCCTCCACGCGCCGGCGCTTGGGCACCATGATCTGCATGGTCGGGTACATGCTC
TCGCCCTCGCGCTTGACTCCGCGGCTCGGCAGCAGCACCGCCTGGGGCAGCACCTGCTGCAGGGTCACGG
GCTTCAGGCTCGGCGTGGGGTTGCTTTCGTCCAGCGGCAGCGAGATCAGCTCCTCTTCGCGCGACCGCTT
CCCGTAGGCGAACTCGCCCGCCCGCTCCGCCGCCTGGTCCAGGATGTCGTCGTCGCCGTACACCTCGTCA
TAGCTACGTTTCATCCTGACCGAGGACCGCTCGCCGGGCGTGAACACCACCGCCGTGCCGGGCCGCAACA
CGCGCTGCACCCTGCGCCCCTTCCAATTTACGCGCCGCCGCGGAGCGAATTCGCGCACAAACTCTACTGC
CCCCTCGTCCACCTCATCCTTTTTTTTAACCCGCTTGATTTTGCGGGGTTTCTGGTCCGCCGGGGGTCCG
TAAATCTCCGGGGCGACGACCTGGAGCATCTCCTCCTTGATTTTGCGCTTTGACATCGTCGCTTGCGGGG
GAGGACACAAGCATTAGATCAGGGACGAGGAGGACGGGTGCGCACGGGCACGCGCACGCCCGTGACGGAG
TCGCGCACCCAATACACGTTTCCGCGCCTGGGTCTGGTCATGCTAGAGATGGCCGCGGCGGCGGCGGCGG
CCGCTCGTCTGCGAGTCCTGCCTGCGGGGGTGGGTGCGGCGGCGGCGCGGCGCGCGGCTCGCATCATGGC
CCGGCGGCCCGTGGGTCC
>lcl|Query_56675 NODE_1745_length_576_cov_3.407572
GGCTAGCGCCGGCGCCTGCTACGGCCGCGGTCGCGGTGGTCGCCGGGGGGGTGGGACGCATTTGGCGCAG
GACGGGATGCATCTGGCAAAAAGAAAAAAGGGGGCTCGCTCCCGTAACTGGAGAAGTCGGCTGGCTGTGG
GTCTTTAATAGACGGGGTGACCAAGTCCCGCTCGCCGCGGCCGTCCGCGAACCGGGTTCTGCCGCGACTC
AACCCTGGCGATGCTTCTCCAGACTACGGGCGCGAGCCACTACCCGGCGGGATTTTCGGCCGCTTTCAAG
TCTAGCGACCCCGCGCGGCCTGCAAAAAGGGCTCTCCGCCGTATCCTGGCGGCTATCGGGCTCGGGTCGA
GACGGGAGTGCCAATACCACGTTAGTCGCGGCTCCAGCCTGATTCGAAGGGACTCGAACCGGGGTACACG
CGCGGCCTAACCCGTTTGCGTTCCGCCAGGCTACGGAGGAAGAGCCCGCTCAACCGCTTTCGTTTTTGCC
TCTAGAGCGTCAATGACTGCGCGCGTCTCACCGGCCAGACCGTGCCGACCATGGACTATTTCCTGCCCCT
GCGCAACATCTGGAAC
>lcl|Query_59128 NODE_4198_length_488_cov_1.958449
AATTGAAGGCGCCCCCGTTCAGCTGGCTGGTGCCGATCTCGTTCCAGGTGCCCATGAACGGCCGCGTGCC
GTGCCGCGGAGCCAGGGACGCAAAATTGATGTCTTCCATTCTAAAAATATACAGGACCAGGTGTGTCAGA
GTCTAAAGAGGCTTTATTCGCACATCAACGGCGCTGCGACGCCTGCAGCGCAACGGAAGCTATGCCCGGG
ATCGTGCCGATGGCCGCGGCGATTATGGGGATGAGCGCGGGCAGAAACCCGCCACTCAGGCGCCTGCGCA
TGGCCCGCCGCCGGCGGCGGTTCAGGCCGCTGCCTGCCATGCCTCTCCTGCGGCGGGATCTTCCTCGGTA
ATTCGGGACGGGGATGCGCAGGCGGCAAGTGAGAGCCATCTCTCTGCAACAGTATCACAGCACACGGATT
AAAGGATGCTGGGGTGGTAGCGCACGGTGGGCAGAACGAGCGAGCGGCCCCGGCGCGTGGTTACGCGG
>lcl|Query_55003 NODE_73_length_1242_cov_4.752466
GGTTGACATTGTCCATGGGGTCCAGCGACCAGCGGGCGCCGATATTGATGTAGGCGTCCACCAGCGAGGG
GGCCACCACGCGGCCGTTCATGTACTCGTAGGTGTTGGTGTTGGCGGGCAGCGTGACGTTGGCCGGCGTG
TACTTGTAGGAGTCGGGCAGATACAGCGCCACGTTCGAGTACAGAAAACTCTTCCACAGGTTGGCCTGGA
GGTTGATCTCCATGGCGAACAGGTTGCCAGTGCCAATCTGATTTTGTCTTGCAACATTTGCATCGTCATT
CCAATCGTTTCCAGCTTCAGCTTTAACAACACCTTTGTATGTGCTGTTAGAACCACTGCCATTCAGTGGG
AAGCAATAGTTTGGAAGTTCATCTTCCACACCGTGATTTTCAATGATCCTGACATCGGGGTCATAGCTGT
CCACTGCAGAATTCCACATGCTAAAGTATCTGGTTCTGTCACCCAGAGAATCTAGCAATAGTTGGTAAGA
CAGCTCGGTGTTTCTGTCTTGCAAGTCGACCACAGCATTCAACTGAGAGGCCTGACCAGCCAGCACACCC
ATGTTGCCAGTACTGTTGTAGTACATAAGACCCACAAAGTTGTCTCTGAACCCGATGTAGTTCGGTCTGT
TAGGCATGGCCTGTTGTGTCAAGTTAGCTTCAGAACTGTCATCCTCTTTGCCTGGTTTGTAAACTACATG
TGTGTCAGGAGCTTCTAGATTTACATTTTCTGCATACATGACAATATCTGGCTTATTTTTTACACCTGAT
GTATCTTCTTGTGGACTATCAAAGAAATTCATTGTAATATCAGGAATTTTGGTTGGCTGACCCTTTTCAT
CAAGTGTAAATTTGGCCTGTCCTCCCTTTTCATTTGTAGGTCTCGCAAAAGAGCCATAACATGGCTTCAT
TTTGGTTTCTTTCTTAAGAGCTCTGCCTCCATAGAAAACAAACGTTTCTTGCCAGTTCTCTTCTCCCACT
TGAGGTTCTGGCTGGAATGTTTGATCTGCAAAAATTTCATCCTCTCCATCTTCCTTAGTTTCATCAGTTC
CAATTTGAAGACCTTTCTCTGTAATGTCTTCTCCGCCCATAGCGGCTACTCCAAATGTGTGAGTTTCCTT
TTGACCGGCATTGGTAGCTTTAGCTTGTTCCCACTGACTAGAGTTGGGGGCGCCCTTGGGGGCCAGGCTG
TTGTAAGCCGTGCCCGAGTAGGGTTTGAAGCTGGGACCGCGGTCCAGGACGC
>lcl|Query_69319 NODE_14389_length_422_cov_2.888136
GCCGTGCGCCGCGTCCCCGCCCGCCGCCAGGCCCAGAACTGGCAGAGCACGCTGCACAGTATCGTGGGCC
TGGGAGTGAAAAGTCTGAAGCGCCGCCGATGCTTTTGAGAGAGAGGAAAGAGGACACTAAAGGGAGAGCT
TAACTTGTATGTGCCTTACCGCCAGAGAACGCGCGAAGATGGCCACCCCCTCGATGATGCCGCAGTGGGC
GTACATGCACATCGCCGGGCAGGACGCCTCGGAGTACCTGAGCCCGGGTCTGGTGCAGTTTGCCCGCGCC
ACCGACACGTACTTCAGCCTGGGCAACAAGTTTAGGAACCCCACGGTGGCTCCCACCCACGATGTGACCA
CGGACCGGTCCCAGCGTCTGACGCTGCGCTTCGTGCCCGTGGATCGCGAGGACACCACGTACTCGTACAA
GG
>lcl|Query_75880 NODE_20950_length_397_cov_1.103704
CTGCTGTGCTGCACCACCAGGAACAGCTGCGCCGTCAGAGGCTTGCTGTCCGGGTTCTGCACGATGGCCT
CCGCCAGGTCCCACAGGTGCATCAGGCCCAGGGCCACCTCCTCGCGCGCGATCAGGGTGCGCACGTGGTT
GTTGAAACTTTTTTGGAAGTTGCGCTCCTGCTTCACCGTCTGCTCGTAGGCCGTCACCAGGTTGGCCGCC
GCCACGTGCGCGCGCGCGGGGCTGATCCCCGTCTGCTCGTTCGGCTCGAAATCGTCCTCGCGCAACACGC
GCTGGCGGTCCAGGCCCTCGCGCAGCTCCCTGCCCGCCCGAAACCGGCAGTCGCGCATCTCCTCGGGCTC
CTCCCCGCTGCGGTCCCTGAACAGGTTCTGCGCGGGCACGTACGCCG
