# Supplementary material for: Adenovirus Infections in African Humans and Wild Non-Human Primates: Great Diversity and Cross-Species Transmission
Source: Viruses. 2020 Jun 18;12(6):657. doi: 10.3390/v12060657 (PMC7354429; doi:10.3390/v12060657)
Supplement: Supplementary file 1 [file viruses-12-00657-s001.zip › viruses-803616-SI/Supp. material S1/S1/Output_scafoldbuilder_JN226752/output_p.coords]

/Users/mamadoulaminetall/adeno25.fna /Users/mamadoulaminetall/MBO024.fna
NUCMER

    [S1]     [E1]  |     [S2]     [E2]  |  [LEN 1]  [LEN 2]  |  [% IDY]  | [TAGS]
=====================================================================================
   23480    26503  |     6826     3782  |     3024     3045  |    96.45  | JN226752.1	lcl|Query_54934
   26642    27593  |     3640     2690  |      952      951  |    87.88  | JN226752.1	lcl|Query_54934
   28674    28986  |     1657     1345  |      313      313  |    92.36  | JN226752.1	lcl|Query_54934
   29166    30351  |     1180        1  |     1186     1180  |    90.18  | JN226752.1	lcl|Query_54934
     182     3594  |     3468       52  |     3413     3417  |    93.57  | JN226752.1	lcl|Query_54943
   30412    31327  |        3      894  |      916      892  |    92.26  | JN226752.1	lcl|Query_54939
   32215    35238  |     1768     4794  |     3024     3027  |    93.99  | JN226752.1	lcl|Query_54939
    5818     8267  |     2567      118  |     2450     2450  |    97.59  | JN226752.1	lcl|Query_54948
    3718     5815  |        7     2097  |     2098     2091  |    98.47  | JN226752.1	lcl|Query_54961
   20929    23404  |        1     2421  |     2476     2421  |    94.21  | JN226752.1	lcl|Query_54950
   11310    13094  |        1     1788  |     1785     1788  |    97.15  | JN226752.1	lcl|Query_54970
    8289    10070  |     1779        1  |     1782     1779  |    97.93  | JN226752.1	lcl|Query_54971
   19385    20953  |        4     1572  |     1569     1569  |    97.90  | JN226752.1	lcl|Query_54980
   13064    14349  |       19     1300  |     1286     1282  |    96.28  | JN226752.1	lcl|Query_54963
   14541    15121  |     1495     2074  |      581      580  |    98.28  | JN226752.1	lcl|Query_54963
   15453    16590  |     1137        3  |     1138     1135  |    97.03  | JN226752.1	lcl|Query_55016
   10134    10710  |      576        1  |      577      576  |    97.92  | JN226752.1	lcl|Query_56675
   16626    17113  |      488        1  |      488      488  |    99.39  | JN226752.1	lcl|Query_59128
   18093    18187  |     1242     1148  |       95       95  |    95.79  | JN226752.1	lcl|Query_55003
   18594    19006  |      750      338  |      413      413  |    88.14  | JN226752.1	lcl|Query_55003
   19133    19358  |      226        1  |      226      226  |    95.58  | JN226752.1	lcl|Query_55003
   17602    18023  |        1      422  |      422      422  |    99.53  | JN226752.1	lcl|Query_69319
   10819    11215  |      397        1  |      397      397  |    97.73  | JN226752.1	lcl|Query_75880
