# Supplementary material for: Adenovirus Infections in African Humans and Wild Non-Human Primates: Great Diversity and Cross-Species Transmission
Source: Viruses. 2020 Jun 18;12(6):657. doi: 10.3390/v12060657 (PMC7354429; doi:10.3390/v12060657)
Supplement: Supplementary file 1 [file viruses-12-00657-s001.zip › viruses-803616-SI/Supp. material S1/S1/Output_scafoldbuilder_JN226752/output_p_output.txt]

Scaffold_builder version 2.2 log file

Reference sequence: adeno25.fna


Final scaffolding:

#contig					5'ref					3'ref					5'contig					3'contig					length
lclQuery_54943					182					3645					3468					52					3417
lclQuery_54961					3712					5815					7					2097					2091
lclQuery_54948					5818					8384					2567					118					2450
lclQuery_54971					8289					10070					1779					1					1779
lclQuery_56675					10134					10710					576					1					576
lclQuery_75880					10819					11215					397					1					397
lclQuery_54970					11310					13094					1					1788					1788
lclQuery_54963					13046					15123					19					1300					1282
lclQuery_55016					15452					16592					1137					3					1135
lclQuery_59128					16626					17113					488					1					488
lclQuery_69319					17602					18023					1					422					422
lclQuery_55003					18102					19343					750					338					413
lclQuery_54980					19382					20953					4					1572					1569
lclQuery_54950					20929					23404					1					2421					2421
lclQuery_54934					23480					30284					6826					3782					3045
lclQuery_54939					30448					35238					1768					4794					3027

Contigs that were not mapped to the reference by Nucmer

Scaffolding statistics:
					Assembly	Scaffold
Total length	33649	35161
Number of sequences	16	1
Average length	2103.0	35161.0
Longest contig	6826	35161
N50	2567	35161
Non-overlapping contig pairs	-	12
Total length of gaps	-	1536
Longest gap	-	488
Shortest gap	-	2
Average gap size	-	128.0
Overlapping contig pairs (>=80% id)	-	1
Overlapping contig pairs (<80% id)	-	2
